# Supplementary material for: Induction of apoptosis by double-stranded RNA was present in the last common ancestor of cnidarian and bilaterian animals
Source: PLoS Pathog. 2024 Jul 16;20(7):e1012320. doi: 10.1371/journal.ppat.1012320 (PMC11251625; doi:10.1371/journal.ppat.1012320)
Supplement: S3 Table — (XLSX) [file ppat.1012320.s014.xlsx]

## Sheet: Sheet1
Gene ID	Gene name	Primers	PCR product length
NVE5273	HKG4	5’-GCTCAAACCTGGTCTTCTACCTATG-3’	80 bp
		5’-GCGATGGGTGCAATGACA-3’
NVE4706	RLRa	5’-AGAAAACAGGTTGAGGCCCTACA-3’	100 bp
		5’-ACGTCACTGGCGTCAAAAGTG-3’
NVE16598	RLRb	5’-GAGGAGGGCTTGGACATAAAAGA-3’	84 bp
		5’-CACGCGCCTGGGTACTAGAT-3’
