# Supplementary material for: Induction of apoptosis by double-stranded RNA was present in the last common ancestor of cnidarian and bilaterian animals
Source: PLoS Pathog. 2024 Jul 16;20(7):e1012320. doi: 10.1371/journal.ppat.1012320 (PMC11251625; doi:10.1371/journal.ppat.1012320)
Supplement: S4 Table — (XLSX) [file ppat.1012320.s015.xlsx]

## Sheet: Sheet1
Object Number	Area_M01	Aspect Ratio Intensity_M01_Ch01	Gradient RMS_M01_Ch01	Intensity_MC_Ch02	Intensity_MC_Ch05	Bright Detail Similarity R3_MC_Ch02_Ch05	Circularity_Object(M01,Ch01,Tight)	Gate
61	61.7778	0.846227	51.5341	59566	2909.9	2.27334	10.0445	Early
88	72.4444	0.838399	59.8394	22175.2	2810.41	2.19313	6.05326	Early
157	128.556	0.717879	56.5673	13202.6	5523.04	2.34913	4.92287	Early
234	76.1111	0.758803	60.2218	8713.48	1955.55	0.970524	3.688	Early
292	88.3333	0.716794	53.7601	24162.9	2484.39	2.44577	5.63962	Early
395	67.2222	0.663489	56.6263	8399.21	773.333	1.31213	1.80961	Early
739	65.2222	0.656046	50.8838	21467.9	1350.22	2.32592	3.10927	Early
792	83.7778	0.868607	59.2512	61185.4	3550.28	1.70695	3.78383	Early
902	85.6667	0.90707	51.6692	26499.5	1732.5	1.72479	18.6147	Early
1028	124.667	0.825937	56.5874	30970.5	5334.14	1.56362	7.25051	Early
1070	113.667	0.763023	56.3839	10087.6	3388.57	1.39791	5.7653	Early
1102	109.444	0.651359	56.327	27973.8	4477.39	2.17279	2.54143	Early
1215	69	0.803925	55.3051	16047.5	1560.17	0.788306	4.81281	Early
1616	128.222	0.665782	58.4841	15499.4	2861.84	1.83396	3.63349	Early
1692	64.2222	0.668547	50.1953	8417.75	309.047	2.69647	5.21688	Early
1807	130.333	0.777192	52.6804	9012.28	4544.65	2.50064	3.29611	Early
1883	132.889	0.671852	50.9741	27811	3285.22	2.19939	6.60296	Early
2078	66.7778	0.94431	51.933	24785.6	2288.19	2.50505	3.883	Early
2208	148.222	0.702004	58.2992	10331	9465.73	2.59542	6.19563	Early
2447	74.4444	0.8594	64.4791	8851.76	777.926	2.62159	2.74787	Early
2542	128.111	0.709594	50.1789	49607.2	3264.57	1.71876	2.55969	Early
2644	140.556	0.837579	51.8928	40436	5615.67	2.5612	4.27097	Early
2704	86.1111	0.906543	51.7135	13150	982.257	1.68709	3.24637	Early
2753	87.2222	0.945698	53.7983	128271	5208.88	1.73721	14.2	Early
2814	114.889	0.67414	53.361	11621.9	1714.85	1.65506	7.30719	Early
3023	88.5556	0.843667	51.9319	26660.3	3744.44	1.74544	27.4081	Early
3045	146.111	0.682094	55.7501	29058	4388.6	1.5211	5.28462	Early
3240	84.3333	0.667797	51.1357	42714	3651.46	1.03158	6.1072	Early
3271	70.5556	0.928908	56.4233	37615	8624.61	2.48159	2.06285	Early
3299	67.1111	0.717849	54.2178	23750.5	1674.18	1.80034	14.0237	Early
3403	128.444	0.81395	52.8179	33666.6	3565.08	1.87256	3.24485	Early
3421	92	0.939706	58.4975	29087.8	2510.64	1.86638	12.9127	Early
3459	92.6667	0.704827	52.9176	46025.8	3302.31	2.2425	12.0685	Early
3708	69.1111	0.680568	64.5857	7903.2	1752.76	1.08781	2.41943	Early
3797	97.2222	0.768727	62.5575	19828.5	4669.62	0.724195	21.6351	Early
4060	84.7778	0.804205	63.192	7797.7	3144.34	2.02441	2.65241	Early
4404	123.556	0.690511	56.1935	39025.2	3274.86	1.27951	1.91325	Early
4694	142.222	0.836107	52.5196	7312.12	4632.27	3.0335	10.6745	Early
4822	101.111	0.855086	52.3915	13671.5	1764.94	2.13666	2.11398	Early
4896	63.5556	0.898159	52.9426	28398.8	3670.5	0.75346	19.9434	Early
5002	77.3333	0.659073	53.1974	10377.4	1182.67	2.22101	2.55373	Early
5056	76.8889	0.681079	60.4153	15567.5	1386.08	1.68754	1.79602	Early
5137	64.7778	0.74714	66.9628	38306.5	2372.58	1.50301	2.38634	Early
5166	68.4444	0.902232	60.9308	27134.6	3303.36	0.959219	3.4963	Early
5306	142.222	0.885401	62.1865	9114.21	9460.16	0.74867	4.95567	Early
5492	132.444	0.739142	60.3651	28109.3	1535.26	1.56839	2.2047	Early
5541	93.3333	0.671266	57.4678	59428.2	3374.2	1.51071	2.21878	Early
5615	109.222	0.957729	65.6274	115122	6692.53	1.65929	5.54479	Early
5643	88.8889	0.649614	68.414	8287.94	620.716	2.25921	2.61593	Early
5694	113.333	0.703699	62.8833	82548	5851.65	1.66655	9.72352	Early
5851	143	0.658295	54.5466	59056.6	9114.89	3.05691	6.60698	Early
5853	65.1111	0.68927	68.2036	13164.9	591.167	2.05903	3.50548	Early
6130	70.6667	0.709993	66.6388	116341	3389.81	1.66652	4.01385	Early
6213	94.5556	0.863415	66.5782	8920.28	3550.88	2.8979	17.7428	Early
6247	83.1111	0.724013	51.888	28046.3	2570.25	1.19402	9.66947	Early
6318	125.111	0.825633	52.3656	35055.1	4657.15	2.12247	16.3284	Early
6328	102.778	0.749148	57.7433	15847.8	7267.87	1.47611	20.2052	Early
6342	69.8889	0.822108	61.2228	29544.2	2147	1.54629	2.09093	Early
7428	134.889	0.944813	53.5673	51700.2	4324.66	1.67682	5.66746	Early
7619	63.2222	0.663693	57.4434	79544.1	3943.18	1.94916	16.3178	Early
7674	62.1111	0.824777	62.5499	15232	1276.64	1.54121	3.9116	Early
7811	96.4444	0.765755	62.2012	8345.35	3023.91	3.86253	4.77427	Early
7813	115	0.820687	67.5869	19428.9	3334.58	2.18767	7.88483	Early
7846	61.4444	0.858418	51.8288	14966.5	1470.35	2.68962	5.97039	Early
7870	62.2222	0.783058	64.9137	64603	2858.47	1.63207	9.18244	Early
7884	87	0.744333	64.8611	35712.9	3227.45	0.831821	11.1593	Early
7898	154.444	0.955859	56.7983	11463.9	8914.11	1.40762	34.6385	Early
7908	125.222	0.757522	62.0006	33478.4	2304.96	1.90817	2.95645	Early
7920	62.1111	0.922543	56.7642	16348.8	1367.75	1.66723	6.92372	Early
7948	95.4444	0.972747	62.0144	38646.9	3634.88	2.06283	10.7614	Early
7992	65.6667	0.783143	61.2308	9854.93	2031.58	1.24807	4.77844	Early
8000	93.1111	0.772028	67.2703	7849	1519.12	1.11046	20.1965	Early
8027	81.2222	0.920235	60.6975	23334.3	3309.73	1.5619	11.9092	Early
8086	104.222	0.743294	61.2935	37589	6268.36	1.65304	14.5698	Early
8121	76.5556	0.86007	72.245	8300.22	4658.71	1.35482	18.9351	Early
8130	129.889	0.850037	66.8831	8918.83	5472.61	4.11919	25.4488	Early
8143	110.556	0.715155	59.9892	9412.32	1933.05	1.25881	3.74666	Early
8146	113.778	0.847836	56.6702	16324.2	2460.86	3.43363	8.92072	Early
8267	67	0.74893	53.9066	27544	3661.29	2.31297	2.69249	Early
8277	123	0.901133	65.9459	81782.1	6864.84	1.54839	11.9596	Early
8503	111.778	0.886717	50.8587	49068.8	6571.2	1.81033	6.738	Early
8568	67.1111	0.837245	51.5999	16056.7	1942.29	2.2381	15.0442	Early
8597	77	0.773324	54.5594	11833.6	837.328	2.73538	2.3262	Early
8610	82.7778	0.793256	53.5808	64275.8	3139	1.51189	8.75797	Early
8613	136.333	0.886877	55.2635	73440.7	7991	1.65123	2.15196	Early
8764	148.889	0.783043	53.4477	34884	2122.53	1.65111	2.31964	Early
8812	154.222	0.83768	61.5267	7409.84	6605.09	3.54432	21.8289	Early
8858	108.444	0.908498	63.3192	11875.9	3903.34	0.743375	6.2126	Early
8877	107.111	0.70381	59.6888	38528.7	4065.67	1.59927	5.32985	Early
9016	146.667	0.959793	61.0693	8749.05	3900.38	0.762917	7.01265	Early
9092	151.333	0.670826	56.4549	40091.9	3604.88	2.16389	2.85506	Early
9197	127.333	0.706879	53.5259	96193.5	9291.05	1.89642	18.5185	Early
9227	105.111	0.906438	55.9791	8725.92	3349.02	2.59078	16.7556	Early
9259	82.1111	0.680173	57.8344	8007.24	963	1.96815	5.35311	Early
9373	145.222	0.843551	51.2914	9822.06	8361.88	2.4726	36.1956	Early
9424	63	0.841503	50.4632	35581.3	1199.21	2.05065	2.5841	Early
9638	71.6667	0.729105	52.3737	92347.9	3870.19	2.21835	13.2637	Early
10056	63.4444	0.743915	58.7265	16883.9	828.667	8	1.98063	Early
10114	61.7778	0.662366	50.7792	48828.6	3678.58	1.04154	2.29456	Early
10458	61.6667	0.808896	50.5607	15333.4	1564.17	1.80565	2.86535	Early
10541	76.7778	0.838379	50.4387	17997.8	1015.96	8	4.68485	Early
11072	133.667	0.86022	50.4136	55104.7	7980.61	2.85125	7.38659	Early
11162	69.3333	0.867373	57.0791	15737.8	2825.8	2.52696	7.47726	Early
11250	141.556	0.818924	63.053	8613.62	4206.88	2.58867	4.99091	Early
11357	73.3333	0.812202	50.6911	11072.4	1034.36	8	9.34467	Early
11558	132.222	0.929533	52.8229	8588.34	4734.96	2.87581	5.71539	Early
11848	81	0.85023	52.6619	10982.9	3400.18	2.81857	11.4507	Early
11890	65.2222	0.731896	58.4876	68615.8	5581.98	0.926822	12.0592	Early
11968	95.8889	0.781346	60.6771	22623	3754.48	1.71554	4.54427	Early
12097	86.2222	0.84926	51.7159	22341.7	4212.46	0.718542	6.88336	Early
12122	75.1111	0.675049	54.6223	27347.1	2292.38	1.8705	9.02379	Early
12158	74.3333	0.719884	54.6997	18146.7	1511.97	2.14774	6.56842	Early
12311	138.556	0.747866	66.2224	10423.3	2990.79	1.72605	5.15492	Early
12483	92.4444	0.815416	53.979	137063	10578.8	2.18712	3.96848	Early
12657	88.2222	0.90936	61.507	7756.24	9828.6	1.40033	12.2644	Early
12748	125.556	0.790357	64.5777	57326	4853.94	1.18837	2.27378	Early
12774	89.2222	0.674329	61.1041	11328.8	3343.48	1.04312	2.05318	Early
12794	149.222	0.895059	58.5632	10937	5947.55	1.27994	7.38115	Early
12895	135.556	0.933101	59.5456	9291.19	4708.69	2.74651	28.0755	Early
12938	105.889	0.694197	53.0667	103702	4472.38	1.48717	4.77967	Early
13210	79.4444	0.830901	66.7771	13780.3	2332.25	2.49539	12.7012	Early
13241	117.444	0.759907	61.6281	7617	10853.4	1.64572	6.59413	Early
13458	149.667	0.771288	57.9354	11028.3	3213.94	1.27265	1.98845	Early
13489	98.5556	0.783389	64.685	10203.2	4525.58	1.15558	3.3348	Early
13673	126	0.781107	63.992	7383.01	7501.91	1.70781	19.4984	Early
13740	146.889	0.730727	62.9415	61493.6	6737.51	1.95937	8.36146	Early
13878	118.222	0.71357	58.2874	38936.2	8447.88	1.21595	9.29764	Early
13903	146.889	0.841952	63.1678	106276	11327.1	0.961173	2.31757	Early
13909	113.333	0.854487	68.9527	13124.5	2296.97	1.52069	7.44414	Early
13945	83.3333	0.668502	65.7315	80990.3	8093.62	2.49852	1.93573	Early
14249	72.2222	0.731303	59.2058	61519.8	5735.81	1.39277	8.06744	Early
14278	67.6667	0.777662	59.3142	25592.6	5301.32	1.58067	2.80313	Early
14313	60.4444	0.844963	70.3594	8255.23	2303.81	1.41755	6.77617	Early
14326	68.4444	0.687047	70.3954	44345.2	5593.39	3.02954	7.07669	Early
14480	143.778	0.878175	64.5919	11740.7	7166.36	0.398093	14.7727	Early
14567	93.2222	0.908799	59.5156	60997.3	4890.83	1.72308	22.3255	Early
14584	70.1111	0.705542	66.4855	107174	7963.97	1.91688	11.0082	Early
14668	79.7778	0.722945	64.4998	37895.1	3650.56	1.67058	7.30758	Early
14899	151.222	0.887848	60.2455	30082.4	5979.02	2.31859	8.88757	Early
15220	129.778	0.968666	64.2895	16952.9	7687.82	1.65627	9.17918	Early
15231	61.2222	0.858492	66.3222	23673.4	2286.25	1.50896	5.4962	Early
15263	77.4444	0.668478	65.3233	47128.4	3086.33	1.90595	2.95595	Early
15301	126.778	0.777067	66.3269	11417.3	2648.97	2.06347	3.38018	Early
15307	79.7778	0.809645	62.1704	112349	7575.44	2.15962	3.11361	Early
15321	64.7778	0.707871	68.4066	36802.8	2013.07	1.52917	2.16878	Early
15336	64.6667	0.846001	53.1856	38870	4666.95	1.41484	5.11336	Early
15461	75.2222	0.971521	51.754	42818.1	2578.74	2.24092	26.0194	Early
15493	95.8889	0.840484	61.5664	68583.2	6903.43	1.63287	2.3981	Early
15536	112.444	0.819137	57.2798	23508.9	5174.78	1.07679	3.58671	Early
15656	77.6667	0.940333	61.9628	117058	4654.24	2.01105	2.03967	Early
15723	70.3333	0.793292	51.1181	17415.6	1729.69	1.95591	4.74177	Early
15776	123.444	0.869593	59.5564	13313.5	2926.37	3.64991	14.258	Early
15936	152.111	0.756411	65.3649	132406	9215.26	2.21607	6.57864	Early
16026	74.3333	0.806095	64.7969	17264.5	752.352	1.89216	3.48324	Early
16061	157.333	0.735807	54.8062	10120.3	4632.3	1.98439	6.758	Early
16168	132.556	0.670172	52.047	19599.1	2272.68	1.55972	2.36503	Early
16279	105.222	0.79075	51.8764	86171.4	4683.82	2.22351	4.86715	Early
16294	81.2222	0.844417	58.4056	68156.5	3493.6	2.14256	11.8724	Early
16314	100.556	0.784547	58.1329	64544.3	3137.55	1.54501	2.79044	Early
16379	72	0.864419	51.6485	55220	3424.5	1.68905	12.0214	Early
16449	133.889	0.683322	59.3209	26056.9	2162.57	1.56187	2.05803	Early
16613	70.1111	0.66271	50.3967	12569.8	1155.13	2.85399	7.77432	Early
16634	90.7778	0.816418	67.1758	33085.5	3678.82	1.59137	2.24114	Early
16775	121	0.679944	59.0888	53616.3	6557.48	2.00614	3.88864	Early
16885	74.7778	0.740328	50.8628	26546.1	1770.94	2.61785	5.93775	Early
16918	68.1111	0.876524	58.5141	100552	10434.7	2.2329	8.31073	Early
17077	64.7778	0.826656	50.0134	18296.3	2159.33	2.63055	11.5941	Early
17082	63.5556	0.768728	58.1905	25145.1	1232.01	2.96063	9.08093	Early
17190	64.7778	0.884638	59.206	90741.7	2614.06	1.68169	12.8642	Early
17281	149.667	0.797976	58.5395	10709.4	5639.48	2.65839	10.1133	Early
17337	102.778	0.661547	54.9931	25167	6902.75	2.00831	4.12281	Early
17373	70.1111	0.776197	57.1874	17596.6	1684.77	2.19655	4.97807	Early
17428	72.6667	0.924952	51.7392	25807.5	1177.56	2.37058	6.31945	Early
17430	96.5556	0.811664	58.9718	30044.7	6246.4	1.30089	12.5962	Early
17527	104.778	0.871066	67.0418	58880.4	4418.43	2.32908	4.58609	Early
17542	87.8889	0.857279	53.0008	23049.7	2309.24	3.6216	16.2764	Early
17546	119.444	0.784883	58.2204	122385	5768.33	1.73394	2.53937	Early
17624	98.8889	0.738089	62.4165	60624.5	3328.35	1.88471	5.26305	Early
17638	151.444	0.700893	58.106	18248.6	3668.18	1.95234	8.71109	Early
17700	137	0.968783	66.7266	11283.4	7170	0.832655	29.0048	Early
17731	94.3333	0.917856	70.0504	37027.3	2200.29	0.991229	9.77204	Early
17737	65.2222	0.85033	69.4205	18245.8	4705.52	1.07886	5.06221	Early
17758	91	0.765912	58.2878	36358.2	2405.27	1.52699	17.6498	Early
17768	143.333	0.928975	69.2109	8296.21	2997.19	1.33563	4.49167	Early
17778	65.8889	0.909731	71.1475	17977	1997.06	1.11648	6.98161	Early
17794	127.556	0.833815	63.4433	67165.7	5648.66	1.3924	6.03988	Early
17796	137.556	0.904942	61.9069	9400.99	6011.96	0.945846	10.8443	Early
17802	126.444	0.810685	56.842	8909.4	2176.75	1.44925	7.64059	Early
17806	71.4444	0.780748	66.6464	9669.2	9195	1.9344	2.39726	Early
17808	77.5556	0.792826	63.2652	29855.7	2830.22	3.13378	4.76823	Early
17813	132.889	0.674032	64.1161	13043	4070.29	1.68763	4.25043	Early
17819	93.5556	0.901893	69.0486	14355.7	6720.72	2.80007	14.2319	Early
17869	134.778	0.738727	55.7199	8497.61	5155.86	1.56782	4.01644	Early
17879	77.5556	0.786279	65.6129	27287.4	4196.19	2.01958	9.12041	Early
17886	114	0.67835	53.6792	7341.11	5821.04	1.14234	11.34	Early
17921	156.222	0.924395	62.1733	12290.5	9629.54	2.73417	6.80639	Early
17940	78.2222	0.778412	61.6515	35130.6	4334.02	2.12374	6.97754	Early
17956	101.444	0.651367	63.6548	49941.2	5927.96	0.916771	2.61162	Early
18002	115.444	0.761641	58.5223	71597.5	4419.25	1.52906	4.48345	Early
18019	64	0.689787	68.3618	30640.9	5325.89	1.1014	7.6984	Early
18127	101.889	0.802409	64.0395	91322.6	8161.01	1.9369	6.37604	Early
18145	132	0.759363	54.6344	11817.9	8901.1	1.49615	3.76788	Early
18155	83.2222	0.833683	64.4991	53882.7	4645.91	1.60504	7.2186	Early
18175	137.889	0.922443	52.9351	12157.9	3544.73	0.763803	3.24566	Early
18184	80.1111	0.677396	65.0122	32428.2	2660.65	1.64747	3.39962	Early
18230	62.2222	0.916266	59.9129	28220.6	2038.45	1.95042	3.03867	Early
18293	87.7778	0.776391	60.5364	87607.1	5836.1	2.25137	13.5614	Early
18321	128	0.762813	52.3448	7909.31	2249.68	1.59484	8.65408	Early
18330	91	0.669354	51.6398	22111.9	2200.81	1.21935	10.0194	Early
18376	91.1111	0.716203	62.1217	37536.2	7786.75	2.22178	5.86485	Early
18402	120.778	0.817819	65.5662	20702.9	6955.4	1.46025	4.62562	Early
18417	95	0.914022	68.0253	68253.7	8520.35	1.6818	16.9107	Early
18424	72.3333	0.666376	55.1044	16450.2	831.45	2.83613	4.5186	Early
18445	95.8889	0.684472	63.1616	14559.8	2941.01	3.04194	2.26705	Early
18463	108.889	0.742487	66.5363	110991	10470	1.68408	4.58963	Early
18471	72.5556	0.887258	64.9559	15506.2	3230.78	1.44519	13.3792	Early
18509	67.4444	0.85829	67.9185	37345.3	3911.67	1.2478	13.4856	Early
18516	71.1111	0.709464	62.5939	22521.8	3836.69	1.77636	2.64054	Early
18521	102.667	0.714828	61.0743	8568.69	2895.91	8	12.9396	Early
18589	77	0.854511	68.4928	90708.1	6607.14	1.78991	6.09077	Early
18590	60.5556	0.905541	57.042	26933.8	763.268	1.58008	1.98949	Early
18616	68.8889	0.898305	63.7705	13561.7	1525.32	2.81412	22.3705	Early
18701	147.333	0.750732	53.4225	7125.01	6218.03	0.961466	2.68082	Early
18751	82	0.960085	56.4302	7865.82	1828.14	1.85317	10.0224	Early
18792	76.2222	0.773958	57.5633	21352.5	5542.92	1.41987	3.48398	Early
18819	67.1111	0.816957	52.5121	49618.7	2354.88	2.25947	18.91	Early
18852	86.2222	0.85216	57.7524	90038.3	10246.6	1.79686	3.28866	Early
18977	140.556	0.661688	66.2768	30131.7	3311.48	1.64388	2.02054	Early
18993	83.3333	0.720399	59.2794	66899.5	9232.39	2.5136	12.7924	Early
18994	83.5556	0.853691	58.6715	40694.8	2726.5	1.93651	10.1913	Early
19228	73.1111	0.691118	63.5674	10521.6	3871.06	0.689379	9.79438	Early
19252	98.7778	0.737414	60.9896	10029.9	1546.61	1.23431	3.08738	Early
19347	122.444	0.72618	58.9554	73761.4	5532.83	2.37898	16.8841	Early
19358	77.8889	0.82499	56.3036	22896.6	2237.23	2.00431	7.05901	Early
19365	71.6667	0.818645	55.2111	16644.3	4512.12	1.46728	2.36612	Early
19377	70.1111	0.892429	70.4231	42675.2	3162.09	1.92658	13.4255	Early
19416	152.778	0.892685	59.4432	12984.3	2680.57	2.00414	7.64272	Early
19430	80.3333	0.888193	54.3171	71450.6	8744.5	2.17394	5.33335	Early
19505	133.222	0.792377	61.5748	7460.23	3449.51	1.37313	5.14214	Early
19551	93.7778	0.809384	63.0114	11315.7	3503.37	1.24031	4.961	Early
19611	148.889	0.717895	51.5082	22653	8325.34	1.67426	10.6254	Early
19654	103.778	0.730859	59.1732	52994.5	6832.54	1.67156	6.64318	Early
19690	94.8889	0.795995	67.0339	9599	1863.25	8	11.681	Early
19705	85.4444	0.693902	57.0369	22012.2	2300.58	2.3423	3.51858	Early
19720	61.2222	0.865398	51.4368	14021.3	1795.44	1.82664	1.52368	Early
19728	78.4444	0.745867	66.2514	12728.8	1918.87	2.34642	3.21674	Early
19731	61.1111	0.679602	63.6378	62254.3	2853.31	2.02047	3.62187	Early
19771	118.333	0.713376	62.0689	64445.4	5519.7	1.70917	5.05169	Early
19778	82.5556	0.844448	67.4103	69319.4	3744	1.89524	5.82518	Early
19824	83.2222	0.683876	57.3991	36027.3	3744.02	2.31508	8.43999	Early
19827	83.5556	0.943063	64.7229	7367.97	3750.16	1.16767	7.34431	Early
19879	149	0.944398	57.8916	8308.34	4967.13	1.27865	19.7471	Early
19880	68.6667	0.89182	55.6833	71068.6	7828.58	0.575985	2.01703	Early
19917	68	0.882556	66.6145	35775.4	2641.83	1.51388	6.85678	Early
19929	149.889	0.8087	58.0311	9592.67	4877.28	1.76275	31.4119	Early
20056	123.778	0.720511	61.0798	80863.8	6022.29	1.73046	12.2143	Early
20086	62.1111	0.919757	67.3856	45972.2	3285.22	1.94483	11.5822	Early
20088	91.7778	0.662648	63.85	47773.1	3683.58	1.54997	9.32176	Early
20106	88.1111	0.673042	66.4337	16009.9	808.938	2.09396	4.03896	Early
20142	73	0.81382	62.12	10401.1	3467.1	3.32885	16.3778	Early
20150	80.3333	0.682572	61.7609	55769.8	4658.16	1.50508	6.15296	Early
20154	124.556	0.763456	65.3943	9672.96	9065.16	1.56153	26.6032	Early
20174	64	0.847077	71.9709	23610.2	1976.19	1.91781	14.7952	Early
20182	132.111	0.64914	64.2075	64125.3	4720.52	2.10022	2.17362	Early
20192	113.778	0.665884	52.9016	9806.42	4708.54	0.882813	7.38343	Early
20216	136.333	0.756765	59.5231	9544.44	4869.98	0.935565	8.52473	Early
20224	86.6667	0.720915	64.3655	36828.5	2792.7	2.12476	9.64479	Early
20239	62.1111	0.80375	71.9518	19436.7	966.553	1.71483	3.41896	Early
20268	63.4444	0.941369	52.2054	18247.5	973.349	2.40328	2.09464	Early
20272	98.2222	0.762576	55.9703	24582.8	1452.26	1.79637	13.6266	Early
20278	77.7778	0.947706	64.854	28020.5	3180.34	1.79393	3.21974	Early
20350	112.444	0.802181	60.1602	9934.64	5497.38	2.39167	2.57591	Early
20368	77.6667	0.937785	60.5802	117109	7544.3	1.52544	9.53528	Early
20376	80	0.903794	70.8709	33464.3	5799.84	1.28103	8.66309	Early
20385	93.4444	0.664552	60.58	44638.6	2033.5	1.92917	4.12818	Early
20440	147.667	0.888016	66.917	10720	4755.91	1.9352	6.83293	Early
20441	64.3333	0.754356	67.4647	19182.2	2727.41	2.16249	3.93992	Early
20461	72.8889	0.749665	62.6576	23201.3	6069.29	1.71922	6.94997	Early
20468	139.444	0.811429	66.6795	7755.24	5524.81	1.77283	9.25649	Early
20472	136.111	0.713824	61.6698	13229.3	2086.78	1.29857	3.11396	Early
20501	125.778	0.766198	61.337	6677.36	10062.5	1.31122	23.5407	Early
20694	108.889	0.915439	68.6023	7654.93	2470.27	0.853843	31.8606	Early
20900	111.778	0.833027	60.5558	8840.08	3175.84	1.70756	28.6506	Early
20993	64	0.86	66.4637	36435	2910.88	1.94592	3.16077	Early
21007	76.1111	0.751483	54.3544	36206.1	1934.16	2.54437	9.00819	Early
21099	120	0.829372	61.7552	9311.33	5399.03	1.5821	25.2108	Early
21133	70.7778	0.728278	70.4815	10220.2	2254.74	0.57201	1.82717	Early
21175	77.4444	0.690598	55.2166	48368.3	4550.57	1.3401	7.03961	Early
21326	113.778	0.743325	55.9439	41207.5	4052.46	1.88403	5.89968	Early
21363	108.222	0.883953	55.747	48912.8	5546.33	2.14249	3.83869	Early
21497	85.2222	0.650472	50.6632	51142.5	6641.64	1.25398	10.56	Early
21580	156.667	0.670276	60.1155	72856.1	9395.36	1.11641	2.39043	Early
21758	123.333	0.85657	49.91	34272.7	1813.49	1.74076	4.38078	Early
21797	92.5556	0.937422	58.186	41847.1	10301.5	0.74816	16.4347	Early
21859	125.667	0.70014	61.9836	16898.9	5120.69	1.05445	2.80865	Early
21886	78.4444	0.800527	69.7692	33902.2	3165.89	0.76353	2.93106	Early
21979	104	0.73878	62.2685	19017.7	2780.94	1.42488	2.54387	Early
22115	126.333	0.696888	56.7165	16950.1	2659.15	1.57262	11.4525	Early
22204	125.556	0.833812	53.1709	11007	2745.02	2.69438	1.7993	Early
22269	82.8889	0.651521	65.6171	11957.3	3213.19	1.17968	6.85761	Early
22348	118.333	0.82337	59.7269	11032.8	4074.98	1.56074	14.9985	Early
22358	71.1111	0.672922	72.9026	42393.5	2333.68	1.9173	2.76957	Early
22412	64.2222	0.695425	71.0368	27485.6	3604.33	2.32147	3.88899	Early
22752	147.111	0.814764	55.8322	14083.3	2574.71	1.79182	1.69774	Early
22832	98.1111	0.923601	63.7924	20545.3	3186.9	1.12444	4.32368	Early
22853	91.7778	0.815332	66.4147	27099.3	5247.62	1.60104	19.5076	Early
22899	66.7778	0.918189	61.8042	12433.2	3019.06	1.86809	15.9413	Early
23063	89.7778	0.837611	58.8643	36171.5	1528.78	2.09024	5.12888	Early
23141	119	0.734805	54.3552	93052.3	5216.03	2.1308	5.95568	Early
23283	150.333	0.817561	60.862	10539.6	7928.42	1.04517	4.06128	Early
23331	115.778	0.723844	64.4858	11617.9	5808.27	0.680833	8.10581	Early
23365	76.2222	0.668387	65.4763	29691.7	1795.38	1.83662	2.85805	Early
23460	145.222	0.917817	60.2925	40501.7	8602.27	2.72511	4.1624	Early
23482	145.889	0.920012	61.3487	9706.95	5886.05	1.85783	11.4813	Early
23505	151.667	0.930837	64.8025	11705	8013.82	1.46933	2.81092	Early
23523	130.667	0.795292	57.5586	77391	7947.21	1.49705	8.15945	Early
23524	144.889	0.876765	51.3722	7059.77	4722.24	0.821608	20.0767	Early
23548	146.778	0.900501	52.4779	10913.3	7797.75	1.09342	7.35974	Early
23641	134.556	0.916583	62.2896	10071.7	5645.3	1.44392	3.25511	Early
23731	91.3333	0.741533	60.2671	69518.6	3861.07	1.34397	8.06263	Early
23738	111.111	0.813072	60.3667	7688.5	2800.03	1.66134	5.63045	Early
23793	131.667	0.849405	59.8528	10105.4	7220.01	1.29366	20.7664	Early
23795	85.3333	0.759152	63.0503	33439.3	2156.96	1.26857	6.74494	Early
23811	65.8889	0.723721	63.2775	24825.7	1195.19	2.25016	7.23521	Early
23861	101.222	0.802288	63.823	12339.8	2327.69	2.88332	3.49128	Early
23894	130.111	0.821596	60.2456	7841.05	1848.61	1.19048	5.60362	Early
23896	74.7778	0.767623	71.076	28704.7	3844.01	2.21254	10.012	Early
23918	102.889	0.773995	65.3861	59482.7	5055.61	1.46324	5.96795	Early
24034	85.7778	0.894769	60.2821	33262.8	7775.79	1.58455	24.9908	Early
24140	81.7778	0.958913	67.0612	9666.48	2785.02	0.520133	11.3746	Early
24158	127.222	0.665538	57.1563	11476	4346.64	3.37228	5.08095	Early
24209	118.333	0.722916	57.4748	26750.6	3033.04	1.16445	7.29576	Early
24235	130.444	0.851938	63.4803	7972.96	2520.43	2.34381	36.2579	Early
24286	116.556	0.835275	62.2189	9252.83	4845.28	3.81493	23.2362	Early
24298	70.7778	0.861466	62.4145	77457.6	4653.77	1.57185	26.881	Early
24316	112.111	0.684203	58.9367	153280	9474.76	1.40755	6.09128	Early
24350	107	0.662471	56.4044	21176.9	3308.12	1.0352	5.17196	Early
24351	118.556	0.852255	58.2616	10864.2	7823.53	2.52438	14.1997	Early
24427	110.889	0.856467	64.1963	7380.94	3100.02	2.32688	5.69868	Early
24482	124	0.933903	60.6463	16020.9	4068.14	1.94093	3.13646	Early
24589	68.7778	0.782875	62.7981	8740.85	1770.71	1.54704	4.19471	Early
24590	79.6667	0.913906	61.0168	13130.4	1836.08	2.04654	7.67715	Early
24640	74.4444	0.98466	63.796	62550.7	5304.56	1.40768	10.1113	Early
24669	137.889	0.936223	51.9793	9851.44	3313.89	1.76142	22.8632	Early
24684	135.556	0.74277	67.4098	21806.7	4849.47	1.37875	6.49589	Early
24685	101.556	0.726719	65.2031	78953.7	3748.8	2.03431	8.74062	Early
24697	84.5556	0.895312	51.7249	43930.3	2321.17	2.3132	4.46382	Early
24769	152.111	0.82602	56.2736	10514.6	7015.03	2.53946	4.61506	Early
24796	72.1111	0.820069	70.601	27554.4	1999.11	2.05945	2.3768	Early
24848	65.7778	0.782936	53.7746	32088.2	2253.42	2.20427	7.73811	Early
24854	140.667	0.783203	53.8982	17279.8	5807.18	0.98493	7.69926	Early
24892	82.6667	0.75404	52.3975	11432.3	641.81	2.34904	2.17182	Early
24901	114	0.92064	54.0731	7151.66	4084.7	1.36965	14.1391	Early
24907	60.6667	0.804114	66.8856	16483.7	1423.58	2.39989	6.76619	Early
87	60.6667	0.722142	64.3361	61243.2	84053	2.31015	7.25151	Late
149	60.5556	0.934754	54.6004	161796	209183	3.89539	17.2462	Late
912	126.556	0.738284	61.1801	9951.16	12109.6	0.864232	4.86775	Late
1480	81.5556	0.904354	54.8935	103657	46892.5	1.54637	9.50988	Late
1674	98	0.844775	66.7883	49045.1	28340.2	0.193925	4.39738	Late
2180	66.7778	0.825326	55.521	71763.8	88884.8	3.66952	3.2514	Late
2649	100.556	0.753419	52.7076	133359	87632.9	2.8147	2.41448	Late
2820	103.778	0.817105	54.4724	8110.84	11392.5	0	11.4501	Late
2830	65.3333	0.719556	65.8941	117514	15809.8	0.924953	5.97637	Late
2953	99.4444	0.770019	52.2752	38206.9	36047.9	0.484752	2.54194	Late
3047	78.1111	0.711531	58.8263	180211	18966.5	0.841154	3.95098	Late
3433	64.2222	0.749175	54.0684	70784.1	60005.8	2.42258	12.1603	Late
3439	75.8889	0.865971	65.6124	37556.7	14841.4	1.64618	6.91429	Late
3598	68.8889	0.921171	68.1527	106844	240370	2.34842	13.2889	Late
4176	128.111	0.932588	50.5813	104101	13314.8	1.73532	13.1703	Late
4293	77.3333	0.778623	66.6596	66024.3	18069.5	1.44597	8.79232	Late
4600	69.6667	0.69191	52.8961	48000.9	27368.1	1.09535	4.53944	Late
4672	99.6667	0.725811	57.2493	212753	16181.9	1.31434	5.29943	Late
4711	122.111	0.828309	68.343	334712	47384	0.539201	6.34658	Late
5525	81.3333	0.702274	51.9762	85811	34280.8	1.49516	6.10417	Late
5638	78.2222	0.804059	66.6889	71588.1	19288.3	1.02703	4.56373	Late
5699	133.889	0.697173	55.1422	96511.9	80603.3	1.84069	2.1149	Late
5945	85.6667	0.821789	60.655	123307	30918.1	0.810648	8.61905	Late
6015	63.8889	0.773299	54.5486	70844.4	136172	0.400334	10.8646	Late
6170	102	0.81987	50.9361	65529.5	16316.5	0.300951	2.65783	Late
6203	106	0.716468	49.914	94280.1	17779	2.12977	10.3796	Late
6291	145.556	0.655818	51.8198	11967	20117.7	3.13636	2.33867	Late
6313	73.7778	0.772773	61.4116	97060.9	13150.9	1.82142	8.75033	Late
6331	80.1111	0.69393	63.7974	148712	153461	3.24312	2.21574	Late
6365	61	0.872994	52.5332	119466	56709.7	2.54833	8.24793	Late
6432	94.6667	0.877751	50.4659	96518.3	23834.7	1.92479	14.5498	Late
6646	102.333	0.676386	55.0056	109773	13896.7	1.5127	1.52775	Late
7252	66.7778	0.964439	56.2084	119921	11919.5	2.67965	18.1977	Late
7867	71.6667	0.907476	57.6939	171067	44253.7	1.28913	6.33258	Late
8047	61.2222	0.811985	56.0342	145722	78239.3	2.00365	2.67987	Late
8179	60.5556	0.947827	70.8183	104209	179765	1.74658	14.3979	Late
8340	74	0.885679	56.6093	97819.7	150831	3.22804	13.4007	Late
8347	116.111	0.814338	51.2773	8573.19	13110.7	2.9021	27.6711	Late
8370	89.8889	0.683992	50.2988	187186	18563	0.988321	8.09228	Late
8586	104.556	0.672826	59.1465	92530.9	27971.2	1.48618	4.34577	Late
8664	130.889	0.856713	55.0167	13507.6	25022.1	1.62584	15.7127	Late
8901	69.2222	0.695201	54.9351	146215	21476.1	1.47237	5.20388	Late
8908	87.3333	0.778559	64.2612	120932	38373	0.827162	9.96282	Late
9042	97.6667	0.816242	65.1078	162230	22633.7	1.92204	7.89439	Late
9924	75.7778	0.660585	50.6592	62248.3	99290.9	1.04826	1.46281	Late
9975	60.5556	0.810757	50.8791	34694.4	47519.5	1.02361	2.16185	Late
10042	78.5556	0.771485	54.1194	38013.4	32664.4	3.07255	3.44513	Late
10930	61.1111	0.782421	50.1101	41962	14915.5	1.68813	2.95644	Late
11172	139.111	0.756734	62.8343	14391.2	21399.9	1.25229	17.9424	Late
11439	108.889	0.858943	56.589	23567.6	16082.6	1.44844	7.94931	Late
11603	126.778	0.922954	56.1866	9235.99	25540.4	1.13968	12.1458	Late
11884	71.1111	0.799822	58.353	153828	16785.2	0.785766	5.16091	Late
12295	67.4444	0.910191	52.5624	10107.2	26857.2	0.44716	4.39927	Late
12636	65.4444	0.651298	66.5107	53844.5	20872.6	0.968778	2.84433	Late
12649	139.889	0.650534	53.0533	149414	199782	0.804316	3.92345	Late
12847	140.444	0.876682	58.187	211074	263684	1.07631	4.17961	Late
12925	106.333	0.796241	56.7332	30785.5	12338	3.29044	7.9884	Late
13406	150.778	0.810519	49.8668	7825.04	15381.1	0.573943	3.50769	Late
13524	98.3333	0.912102	63.7312	7428.26	15472.1	1.04731	13.0622	Late
13564	60.5556	0.704975	67.0536	65610.9	15723.6	1.15289	4.0979	Late
13973	108.222	0.703309	63.9065	128579	20944.7	1.44439	7.81475	Late
14120	65.1111	0.761455	66.6715	190528	227493	2.2271	15.1814	Late
14215	143.556	0.93167	61.7963	13783.4	17923	1.98758	13.4609	Late
14248	78.4444	0.803391	65.4909	67541.9	22142.6	2.5526	8.68052	Late
14459	63.5556	0.787529	60.5078	193667	177672	1.92941	8.96649	Late
14498	67.1111	0.808318	57.8073	206462	27470.2	1.27985	5.40375	Late
14518	61.2222	0.757586	60.501	78058.5	98068.9	1.55464	2.83601	Late
14896	117.444	0.826864	62.9316	239959	482546	1.15503	14.8737	Late
15014	69.7778	0.88137	54.116	311062	206859	1.13082	2.35939	Late
15154	65.2222	0.784453	64.5257	85936.8	215365	2.3407	7.36038	Late
15449	98.7778	0.938665	53.238	85748.6	31033.2	1.77126	3.43296	Late
15524	80.1111	0.877251	62.5558	140858	23439.3	1.97466	11.9671	Late
15540	79.7778	0.795221	67.4519	107219	12054.7	0.816246	5.86458	Late
15548	152	0.843779	59.1625	310772	117512	0.323953	4.10833	Late
15929	111.333	0.866738	59.0127	265912	80875.8	1.70273	2.90276	Late
16071	67.7778	0.872065	62.6487	145576	20908.3	2.36425	6.81249	Late
16435	151.111	0.877468	55.361	40408.7	16802.6	1.93655	2.6897	Late
16642	116.111	0.907235	61.2666	43357.9	35858.6	0.1745	2.8583	Late
16972	115.667	0.894977	50.3537	318780	282934	1.75059	14.9261	Late
17104	101	0.884283	56.6678	75537.3	13328.8	2.31543	5.11813	Late
17159	152.778	0.865488	62.0987	201173	19219.2	0.962214	6.23093	Late
17211	66.3333	0.693232	56.8559	138446	31378.3	0.680262	2.88624	Late
17254	106.111	0.818482	62.8094	128395	28918.5	1.34455	8.13079	Late
17426	94	0.947113	57.7851	184468	13147.8	2.15644	2.81404	Late
17635	72.8889	0.820139	68.303	89291.8	33990.7	0.741829	12.7197	Late
18064	71	0.73176	68.6905	16148.9	22032.1	1.49333	1.33223	Late
18722	116.778	0.721543	55.7786	372914	38213.2	0.980333	8.04982	Late
18916	130.556	0.705156	50.8225	147526	193895	1.8149	2.22465	Late
18992	90.1111	0.844357	67.1003	17934.4	27629.1	1.4365	5.11907	Late
19033	84.1111	0.814208	59.3789	149503	97302.8	0.983072	4.50256	Late
19055	98.1111	0.767359	62.5073	123632	60313.4	0.331045	9.08734	Late
19428	151.667	0.859165	60.32	449940	88316.4	0.61406	2.77237	Late
19534	77.2222	0.920257	60.3991	47873.8	14668.1	0.550145	3.49057	Late
19642	116.333	0.758565	59.0357	37701.5	68688.6	2.09513	5.51473	Late
19898	117.333	0.876028	68.0567	99263.9	20056.7	1.2865	12.9045	Late
19944	61.2222	0.696803	68.7988	102326	16662.7	0.908298	11.7091	Late
20443	66	0.852048	53.215	114794	17813.3	1.72016	8.95479	Late
20451	113	0.88583	53.4277	84395.6	11989.7	1.8451	3.64172	Late
20640	119.222	0.728961	61.4625	69223.5	188284	2.29232	2.49985	Late
21002	96.5556	0.71903	62.095	42597.9	16710.3	1.90091	4.37118	Late
21450	101	0.947538	59.534	228627	33107.6	0.813219	2.19151	Late
21927	64.6667	0.666459	59.583	176209	45729.3	1.4584	2.49485	Late
22108	74.2222	0.65274	56.9591	135277	16898.7	1.75983	4.48056	Late
22156	117.111	0.880732	54.3903	104556	14264	2.11712	7.99512	Late
22285	81.1111	0.675525	62.7467	135415	13392.2	2.87285	3.04281	Late
22443	98.6667	0.97132	66.1312	9698.26	31961.1	2.58352	10.9512	Late
22516	100	0.868507	64.7076	122981	39954.5	1.05088	3.65148	Late
22781	132.333	0.771177	58.0877	10086.5	22776.3	0.861247	3.92268	Late
23078	104.667	0.788576	61.9846	135298	25679.3	1.23575	6.9856	Late
23343	84.7778	0.682976	54.8734	118042	32380.6	2.22879	4.56961	Late
23544	73.7778	0.956014	66.3786	158882	145009	2.07617	5.40787	Late
23576	70.8889	0.882879	55.9247	176777	42400.9	0.998147	3.34522	Late
23579	120.889	0.877321	61.698	103061	68545.1	0.47318	4.05209	Late
23988	77.1111	0.750281	68.1812	96059.7	24538.9	1.17204	6.38101	Late
24402	141.333	0.70054	51.943	72438.8	12225.6	2.43398	3.67713	Late
24535	99.5556	0.76485	67.3165	196086	52774.1	0.426268	5.96554	Late
24773	78.7778	0.662882	58.9632	11708.4	15493.1	1.99669	7.45693	Late
24873	67.8889	0.795937	60.6465	92646.2	17817.4	1.73815	12.7905	Late
24875	138	0.877821	51.079	324783	40699.4	1.44282	3.51132	Late
38	60.6667	0.985242	59.0135	2978.83	1545.35	1.9156	13.8297	Live
150	68.4444	0.848795	52.3149	1335.29	491.384	2.13942	15.1569	Live
173	102.111	0.730182	50.9354	3344.5	3542.44	3.10427	8.50002	Live
182	66.8889	0.732512	66.8061	2468.12	3841.28	4.85776	2.05742	Live
231	95.6667	0.948162	54.2655	1828.56	903.496	2.29243	7.0747	Live
254	82.6667	0.913092	51.7859	2500.88	2026.55	4.44643	22.2796	Live
265	61.5556	0.812861	55.9871	812.354	805.71	0	9.47226	Live
280	85.2222	0.825695	55.9421	3419.09	2115.57	0.692904	6.54383	Live
290	61.1111	0.809232	58.8774	903.594	597.25	8	14.2419	Live
458	114.444	0.845913	49.9535	2711.22	1812.8	1.76275	12.0698	Live
509	82.2222	0.766069	68.8088	2309.44	1582.11	2.76866	5.66946	Live
575	60.5556	0.668662	50.2449	4275.95	903.111	0	7.92627	Live
592	74.8889	0.7082	58.2568	1973	2372.19	3.79512	7.65512	Live
604	77.6667	0.738141	54.8857	3230.26	1901.19	1.11399	2.11402	Live
664	92.5556	0.768025	53.0553	2359.92	1646.15	0	5.27808	Live
671	63.8889	0.940317	53.9335	969.3	1014	0	6.1214	Live
719	76.7778	0.772809	52.9687	913.769	823.942	0	17.2536	Live
765	141.111	0.813628	50.4777	3767.07	5572.1	1.84948	8.41701	Live
778	66.6667	0.884723	53.7595	2570.32	872.156	1.82013	15.8535	Live
812	73.7778	0.928469	52.9423	1889.06	1319.74	8	22.7021	Live
863	77.3333	0.825609	55.7412	2905.5	1788.67	0	4.199	Live
892	75.5556	0.807169	52.7301	938.453	1222.36	0	15.8807	Live
942	90.2222	0.912217	52.7465	1005.33	509.042	3.32288	25.3367	Live
955	71.6667	0.725283	58.4046	2818.58	1519.32	0.941164	3.45171	Live
1082	83.4444	0.79486	50.0189	1147	687.677	0	8.29615	Live
1089	138.444	0.814807	51.6859	3151.91	2610.48	3.94441	4.79975	Live
1179	96	0.889821	50.6344	3349.14	1804.21	1.61773	20.8956	Live
1189	116.778	0.890488	53.1503	2937.8	1489.92	3.75973	11.6262	Live
1237	95.4444	0.655366	51.4505	2570.43	1611.99	3.63689	3.91393	Live
1311	102.333	0.841362	53.2321	3298.73	1647.14	2.93743	25.1278	Live
1400	64.7778	0.858389	54.3965	2533.6	2530.2	1.3681	20.7332	Live
1646	140.556	0.786119	62.4166	5585.32	3941.18	0	19.3867	Live
1742	123.556	0.696631	55.7513	3814.28	1954.31	2.88541	7.8647	Live
1947	80.1111	0.942889	51.3332	2570.72	1149.79	8	21.9332	Live
1959	118.111	0.976677	50.0681	3923.26	790.05	1.9094	26.7594	Live
2094	79	0.801448	51.7109	1936.73	1609.24	0	23.554	Live
2100	84.2222	0.857043	61.6357	4058.44	2209.99	1.75336	2.15536	Live
2125	81.7778	0.693462	57.7148	1622.87	1256.13	1.82357	6.69965	Live
2132	125.111	0.881105	57.8758	4431.62	2376.22	1.74522	6.04264	Live
2158	80.3333	0.681775	51.0973	1286.38	916.517	1.25411	1.57148	Live
2316	83.3333	0.72511	51.4368	6481.82	619.824	2.05763	3.11904	Live
2408	71.2222	0.729413	52.2388	2514.48	3318.46	1.11648	2.95646	Live
2415	68.6667	0.82303	55.4322	2523.07	834.636	2.08421	3.78937	Live
2585	89.3333	0.933127	50.5622	1775.67	1246.85	0	21.9947	Live
2776	86	0.818746	52.8392	3238.08	1273.86	2.1612	4.79028	Live
2803	62.2222	0.931624	52.713	849.75	216.25	0	15.2134	Live
2807	71.5556	0.977942	52.4294	430.098	303.293	8	23.6051	Live
2910	65.5556	0.864863	50.4314	1385.15	930.886	8	13.9585	Live
2961	116.778	0.669783	55.2785	4466.03	2872.43	3.25661	5.25731	Live
3141	73	0.944057	57.3479	2398.63	1458.82	8	19.2015	Live
3155	107.556	0.79542	62.299	4639.97	2510.15	1.14638	7.3745	Live
3167	126.667	0.776408	53.8747	6113.04	430.535	4.48553	2.64834	Live
3225	103.111	0.743882	53.008	2991.89	3112.96	2.56759	15.6799	Live
3249	82.3333	0.666404	50.8477	1026	304.044	8	3.55527	Live
3292	100.222	0.690105	67.71	3838.65	2030.89	2.03865	5.8476	Live
3422	122.889	0.778669	57.5428	5017	2219	2.08863	3.37553	Live
3618	68.5556	0.799216	67.065	3181.92	2505.62	1.08259	8.85591	Live
3670	66.8889	0.953917	66.2689	5027.47	2286.38	0.854583	17.8186	Live
3683	94.4444	0.651383	58.5615	3613.08	1215.62	1.5434	2.18069	Live
3687	65.3333	0.796987	68.5655	5519.6	2360.23	2.56759	2.70582	Live
3786	69.7778	0.726036	61.9944	1894.98	893.37	1.44349	17.801	Live
3845	89.5556	0.911389	62.9005	3543.7	1647.17	0	31.3438	Live
3853	101	0.9821	60.1758	2896.6	1753.31	1.70885	4.18275	Live
4022	77.2222	0.764	50.2108	1426.19	2221.33	0	8.07686	Live
4193	78	0.786087	52.027	3213.53	4568.57	3.4792	19.2751	Live
4202	145	0.783713	50.9593	5567.38	3259.5	0	22.3897	Live
4270	63.5556	0.79596	53.2819	1653.38	1301.81	2.59186	3.23057	Live
4284	61.1111	0.831651	71.0984	2403.32	1321.33	0	14.6008	Live
4375	93.6667	0.851216	51.6519	2290.93	1157.78	0.973939	23.4765	Live
4497	67.1111	0.862177	53.1988	1546.05	650.805	1.02428	15.9954	Live
4554	104.111	0.877419	51.1317	2663.03	971.326	2.197	6.18558	Live
4558	69.2222	0.903153	51.1109	946.652	675.506	8	7.2002	Live
4732	90.1111	0.667498	56.1956	3085.21	1484.33	2.62663	2.35848	Live
4798	98.4444	0.733295	60.5979	3675.89	2538.69	1.48722	8.5198	Live
4910	114.556	0.853774	55.3098	3975.95	3286.77	1.76275	25.3046	Live
4918	68.4444	0.650136	61.2164	1075.04	490.28	0	14.7988	Live
4995	65.8889	0.875245	68.3476	2456.28	1803.55	3.16698	11.1876	Live
5011	82.8889	0.720529	56.6151	3639.83	1811.11	0.818405	4.14041	Live
5064	83.2222	0.705194	67.811	2292.69	978.727	0.510451	14.0282	Live
5116	65.8889	0.85535	69.0087	2269.21	1997.29	2.9169	5.11338	Live
5139	90.7778	0.755596	56.2044	2009.5	1503.95	8	17.3411	Live
5140	154	0.656701	54.322	5090.68	3736.57	2.05176	1.95385	Live
5141	66.3333	0.704242	57.6806	3054.14	2734.59	1.61642	3.22144	Live
5267	70.1111	0.750866	51.3743	2564.64	541.307	1.11553	1.82263	Live
5323	63.4444	0.758969	67.0415	4344	2072.66	2.02326	4.01608	Live
5373	75.1111	0.700332	50.3208	2725.96	1512.16	1.69309	20.4461	Live
5395	73	0.973241	64.3345	5791.39	2232.07	8	25.4047	Live
5455	60.3333	0.651253	50.5273	2418.52	491.032	1.62721	1.71109	Live
5513	71.8889	0.680311	60.3904	3380.68	1040.31	2.93428	2.34798	Live
5625	67.3333	0.829263	57.4314	1687.76	1555.84	3.12952	23.7916	Live
5633	115.444	0.718792	62.2312	6162.98	3687.79	2.02023	20.9815	Live
5676	66.6667	0.792369	64.8465	3059.05	1195.99	0	5.90234	Live
5691	116.556	0.795959	50.8592	2363.08	1185.21	0	22.0073	Live
5703	85.8889	0.842503	64.676	1885.95	1200.61	8	7.47429	Live
5820	69.3333	0.872843	66.3121	4612.02	1450.67	0.969113	9.46836	Live
5841	155.778	0.813328	51.682	6548.23	3629.53	2.02219	16.6242	Live
5881	65.8889	0.915222	52.0436	1289.69	1679.52	3.63689	18.9756	Live
5952	62.7778	0.722301	50.1646	1433.93	299.803	2.50577	6.74519	Live
5961	65.6667	0.670883	58.4854	1948.15	1072.02	8	3.20863	Live
6021	90.6667	0.909531	57.3525	1528.94	1947.48	0	9.44505	Live
6049	115	0.73809	58.2374	2275.56	1627.28	0	30.0322	Live
6057	79.7778	0.674606	53.0941	2659.04	1680.61	2.44622	2.88349	Live
6115	75	0.910778	54.7074	2215.09	652.139	2.15044	4.34714	Live
6116	77.1111	0.734975	65.5069	1440.89	779.881	2.37895	7.68093	Live
6117	76.6667	0.708876	58.9514	2931.19	2397.75	2.51171	3.51244	Live
6119	106.222	0.804563	59.5378	2656.21	2062.27	1.30119	3.2109	Live
6125	65.2222	0.914192	58.7192	1711.56	1065.52	8	14.8032	Live
6134	60.6667	0.819078	59.3123	1629.16	886.44	0	10.5165	Live
6140	154.444	0.770362	56.3936	5583.95	1484.91	8	25.6126	Live
6212	63.1111	0.713726	64.3688	1470.82	658.688	0	11.4022	Live
6246	69.8889	0.704483	63.2621	3882.97	2696.92	8	11.2761	Live
6326	64.8889	0.823417	60.4486	2461.62	1638.61	3.12667	13.8865	Live
6353	74.6667	0.904019	58.2548	3864.48	1799.72	1.08431	21.0722	Live
6364	73	0.839159	58.9823	887.461	582.694	0	24.1372	Live
6373	92.2222	0.937699	56.7733	2335.58	905.726	0	6.3008	Live
6424	71.7778	0.974451	62.9199	657.153	919.432	0	22.4625	Live
6452	79.4444	0.906597	51.1977	1926.73	877.702	0	13.6553	Live
6457	63	0.954089	54.2392	2975.41	167.2	0	1.4582	Live
7400	74.1111	0.826268	53.6894	2298.88	1321.52	2.13182	26.8784	Live
7404	65.3333	0.722604	52.6934	2585.62	878.426	0	11.1084	Live
7430	79.4444	0.728925	65.2817	1844.35	1890.6	0	7.52082	Live
7461	110.333	0.697131	53.3411	4847.89	2533.44	2.69971	14.6988	Live
7484	66.8889	0.899212	66.9995	5122	1413.67	1.92194	7.38885	Live
7524	78	0.807455	70.2173	5062.13	5984.55	3.03338	15.8435	Live
7533	88.2222	0.697457	61.1354	1748.5	443.141	0	6.86181	Live
7535	95.7778	0.680058	50.0387	3913.59	2736.57	1.31122	32.4074	Live
7556	88.7778	0.760433	55.5466	3557.35	3340.95	1.0962	5.48482	Live
7607	76.4444	0.946745	56.8696	4209.6	7239.34	2.00232	21.5769	Live
7611	70.6667	0.897581	52.4936	2256.52	604.358	3.84807	8.84673	Live
7615	61.7778	0.961294	67.107	5107.95	1081.46	0.974943	7.32973	Live
7630	77.6667	0.819463	62.1417	3342.87	2197.68	2.90949	3.47788	Live
7631	114.889	0.801888	59.1798	5984.82	2956.65	1.80083	4.78163	Live
7642	96.2222	0.866354	66.8348	6068.04	6290.15	0.990507	12.2395	Live
7651	66.3333	0.730989	52.723	1657.7	2086.13	0	19.3682	Live
7689	79.4444	0.781431	61.7114	5347.48	2709.31	1.46227	12.7318	Live
7697	83.2222	0.906788	59.8523	2285.54	1469.42	0	24.9756	Live
7699	62.5556	0.87803	54.0175	1273.77	1044.01	4.1486	17.5487	Live
7709	96.2222	0.933726	62.7076	4641.37	2512.22	1.1524	26.0874	Live
7717	129.111	0.700819	56.8693	4432.71	5801.57	3.42032	24.534	Live
7730	61.6667	0.786103	57.8315	2030.26	1511.68	2.36887	7.0141	Live
7745	62.7778	0.718492	64.9931	3498.49	1869.88	1.44043	19.2213	Live
7747	100.444	0.821469	59.6873	4623.39	1897.27	1.42545	10.9522	Live
7755	64.7778	0.709693	59.4991	637.753	477.372	0	4.78842	Live
7780	84.3333	0.985083	56.9665	2184.18	908.513	0	6.90406	Live
7786	73.5556	0.959113	56.9368	3297.44	1850.41	1.49361	25.2069	Live
7814	71.7778	0.854534	53.4167	4668.73	2371.22	0.199668	27.0348	Live
7825	102.889	0.921108	53.3942	1422.08	1502.87	8	29.0591	Live
7827	77.8889	0.768412	66.7049	3542.58	2397.16	1.13743	9.61558	Live
7841	89	0.979125	61.9463	1840.44	1065.82	0.794806	29.5289	Live
7850	81.1111	0.942918	50.2881	1305.83	881.523	0	16.314	Live
7851	64.1111	0.804613	50.201	2218.13	1703.83	0.888871	14.9619	Live
7856	126.667	0.812457	55.7337	3568.5	3927.3	8	21.8368	Live
7873	107.667	0.884634	61.8948	4661.5	4164.29	2.44383	14.1557	Live
7902	84	0.907999	54.488	1994.76	763.11	0.562614	25.8309	Live
7906	74.8889	0.842421	64.2965	5131.57	2512.96	2.19523	18.4012	Live
7925	83.2222	0.733936	62.7419	2309.07	1217.43	3.01752	4.53244	Live
7945	68.6667	0.868465	55.3015	3407.57	2710.21	0	24.6536	Live
7960	104.222	0.764614	55.2346	3119.91	2315.34	3.9229	25.0329	Live
7975	94.8889	0.792078	60.7174	4461.66	3344.41	0	11.9744	Live
7978	65.6667	0.873442	49.9721	2317.6	748.368	0	24.1482	Live
8026	81.1111	0.810314	50.4232	1866.74	1597.38	1.376	24.2054	Live
8032	111.222	0.657474	67.4079	3725.82	2488.11	3.09828	4.92072	Live
8048	67.5556	0.892776	59.0115	1180.9	787.211	0	18.2238	Live
8051	109.444	0.880187	61.3772	3403.4	2184.89	3.11518	16.5531	Live
8052	98.6667	0.971159	65.1234	5857.69	6102.23	1.65159	17.9365	Live
8058	80.8889	0.839636	60.2201	6350.46	3425.92	1.94645	22.4291	Live
8062	61.2222	0.903927	62.2698	2607.62	1209.43	8	19.9052	Live
8064	63.5556	0.692526	72.5827	2531.57	2260.78	3.38666	12.5496	Live
8068	63.7778	0.925007	62.3234	2075.66	1354.22	3.43999	16.9968	Live
8085	116.667	0.838431	57.8982	3873.12	1726.36	2.20413	16.2143	Live
8095	87.1111	0.698256	72.5799	2402.27	2402.78	0.779489	5.61723	Live
8106	84.3333	0.862431	53.327	3113.4	1930.13	0	26.8595	Live
8113	72.5556	0.819776	60.8253	4263.32	1718.17	1.65964	21.8787	Live
8128	76.1111	0.669791	63.7604	4043.48	943.065	1.94257	7.36762	Live
8129	79.1111	0.656763	54.0073	1522.8	761.011	0	6.67823	Live
8154	61.3333	0.663313	57.2359	1733.47	223.037	2.53717	3.36134	Live
8167	80.4444	0.828564	53.5563	2329.73	1110.9	3.2974	19.534	Live
8182	60.4444	0.975427	54.982	2268.12	1477.31	0.440865	10.1442	Live
8235	67.3333	0.754815	62.0848	5893.8	3216.5	1.78002	20.7451	Live
8239	63.4444	0.87649	66.5759	1293.78	581.81	8	24.1805	Live
8241	72.3333	0.782711	59.3078	3210.27	1334.76	2.58783	3.97567	Live
8250	74	0.885235	61.0032	1880.22	1292.59	0	25.6464	Live
8254	81.2222	0.765294	51.49	2940.9	1420.68	8	21.9212	Live
8261	100.889	0.806242	50.4919	649.865	498.361	0	18.5455	Live
8262	133.444	0.797415	57.5168	5936.66	3900.81	4.26134	11.0047	Live
8264	68	0.714478	58.2186	906.492	494.144	0	17.5956	Live
8280	100.444	0.878654	69.7329	5790.12	3420.67	1.39403	8.07889	Live
8288	89.7778	0.863693	59.4008	4434.56	1022.53	1.56071	6.17271	Live
8311	64.4444	0.897242	60.0607	4183.22	3088.42	2.48756	3.74226	Live
8323	97.7778	0.858796	54.1415	4346.51	4938.71	0	30.0748	Live
8346	61	0.790125	61.1726	1651.98	934.221	8	8.90831	Live
8367	68.6667	0.855518	60.0099	5747.55	2755.66	2.04231	5.24727	Live
8368	61.7778	0.906136	51.7777	1364.76	880.047	8	17.0954	Live
8395	85	0.918899	56.0771	899.949	460.814	4.62488	13.3982	Live
8420	76	0.89615	64.2861	2933.71	2667.65	1.82357	21.6828	Live
8441	60.8889	0.893662	54.0873	2364.69	2231.36	0	20.8606	Live
8450	61.8889	0.939304	54.596	2700.77	1583.18	4.56775	9.09419	Live
8483	63.7778	0.821267	56.4037	2845.23	1568.95	1.76275	21.8076	Live
8521	66.1111	0.905782	51.8584	1738.59	1440.82	4.05027	4.75826	Live
8626	125.778	0.696261	63.1037	5461.25	1926.67	2.344	3.04001	Live
8641	145.556	0.860687	56.3483	5649.89	3356.98	2.56759	28.0625	Live
8653	66	0.748395	62.133	420.581	420.39	0	7.07683	Live
8666	103.667	0.826965	58.822	5840.19	3227.4	2.27	12.7873	Live
8732	66	0.839308	52.9035	2603.44	868.861	0	15.2568	Live
8743	66.8889	0.90639	50.0236	1573.06	422.285	7.27656	6.20738	Live
8835	70.1111	0.747734	50.8403	3074.44	747.7	0	17.7343	Live
8906	63.7778	0.766611	53.9827	389.234	411.386	0	5.02411	Live
8909	80.4444	0.926745	62.0113	3568.73	2288.62	1.585	5.84213	Live
9048	68.3333	0.720206	55.774	2863.11	2719.03	3.94688	10.0428	Live
9085	113.778	0.932161	62.7388	4876.52	2581.5	1.15764	4.33517	Live
9195	87.7778	0.805753	52.1479	2423.68	1616.65	8	22.3173	Live
9198	122.667	0.80793	52.0038	4418.62	3087.56	3.26486	5.92144	Live
9201	65.7778	0.9076	50.3617	929.412	675.534	0	19.3931	Live
9286	78.1111	0.82822	50.0538	3750.08	2607.55	0	21.6946	Live
9343	105.667	0.677157	51.3504	4404.41	2587.26	0.962424	23.2645	Live
9455	64.1111	0.918501	50.2135	1046.06	851.625	0	22.7233	Live
9602	133	0.819546	56.7076	3893.4	3896.88	8	33.0648	Live
9678	126.222	0.736266	55.1501	5253.81	2606.05	1.73993	10.2405	Live
9808	96.8889	0.860307	51.4191	2226.27	536.361	0	3.50511	Live
9991	68.2222	0.793833	52.3044	548.359	232.343	8	2.44434	Live
10012	70.8889	0.881664	50.153	1223.48	427.041	0	2.17116	Live
10018	66.4444	0.756941	52.0243	172.054	166.837	0	3.60148	Live
10049	67.7778	0.756285	50.0458	1858.69	115.974	8	2.2662	Live
10055	60.4444	0.85288	53.0173	756.332	239.168	3.63689	3.62624	Live
10063	71.6667	0.738196	51.4641	3395.78	145.957	0	2.60387	Live
10096	107.889	0.8761	54.3806	5790.17	1770.88	8	28.1661	Live
10137	67.5556	0.76947	53.247	1749.96	201.223	3.99901	2.53574	Live
10141	61.6667	0.830701	55.6627	2593.48	1107.7	8	1.76043	Live
10144	69.2222	0.893865	50.5783	248.806	297.069	8	7.55254	Live
10161	73.4444	0.808587	52.4013	181.086	366.431	7.27656	2.76371	Live
10238	126	0.792102	54.1688	4456.74	331.222	2.2802	4.08575	Live
10263	65.4444	0.702547	49.8888	2388.86	215.524	0	3.79024	Live
10268	65.2222	0.771321	50.2905	2434.93	217.75	8	8.06426	Live
10269	66	0.764235	49.9933	186.684	135.348	0	2.61183	Live
10409	61.5556	0.727641	51.6785	513.873	333.633	3.63689	5.30888	Live
10530	64.8889	0.843445	54.1236	3322.32	404.701	8	1.8242	Live
10548	70	0.905245	50.1368	6301.7	796.157	2.37639	6.60683	Live
10855	72.1111	0.66205	55.701	3951.83	3098.33	1.26022	2.69068	Live
10928	100.333	0.902494	51.0212	2856	2137	1.76275	26.5258	Live
11297	64.3333	0.652609	62.4525	3119.77	145.424	1.9156	1.45162	Live
11346	62.8889	0.699036	56.8194	2811.17	181.13	4.81121	2.25168	Live
11452	127	0.940758	63.3311	4540.27	4045.79	0	34.675	Live
11615	110.444	0.882009	52.9623	3724.37	2167.61	4.33795	4.64128	Live
11742	69	0.690385	56.6504	3685.92	1255.9	2.04626	3.54454	Live
11864	69	0.673115	51.5177	2584.64	1202.39	2.66358	10.2897	Live
11867	103.889	0.68316	55.6308	5838.67	975.527	0	2.97273	Live
12035	92.7778	0.977984	54.2895	4043.21	2400.15	1.88403	8.22852	Live
12270	81.7778	0.857544	67.4616	4060.55	1821.47	1.3173	17.5743	Live
12403	92.7778	0.894283	57.1746	4703.19	2041.74	0.965437	8.7494	Live
12422	66.6667	0.871371	59.9354	2143.91	1342.16	0.868954	4.13104	Live
12633	66.8889	0.828882	64.5142	3273.85	2275.8	0.705339	5.54031	Live
12642	77.7778	0.712799	56.6872	2058.09	1007.77	1.03237	6.97205	Live
12700	119.222	0.821249	66.8689	3573.49	2187.33	0	35.9121	Live
12766	96.8889	0.722883	64.4467	6238.69	2552.54	4.47903	3.81153	Live
12810	81.1111	0.668792	66.0684	3373.49	2268.17	0.788941	9.60188	Live
12850	87.4444	0.836657	56.1701	4951.94	2409.5	1.68448	14.1092	Live
12874	71.5556	0.943565	62.2606	1835.08	1004.33	0	24.9236	Live
12921	67.2222	0.885912	58.8827	1440.63	1152.46	8	14.3743	Live
12955	81.4444	0.722234	59.2487	5214.1	1381.74	8	3.27494	Live
12992	75.1111	0.886966	63.8499	3984.66	1782.43	1.49359	5.51059	Live
13115	73	0.874754	65.2875	2525.24	1488.43	0	18.782	Live
13240	61.1111	0.664658	59.0079	807.444	689	3.15292	9.2464	Live
13266	89.7778	0.775409	61.7405	5929.27	3200.45	2.38325	16.681	Live
13267	65.7778	0.845346	59.8941	3436.53	2197.27	1.23165	3.19751	Live
13331	82.2222	0.90024	70.3957	2497.7	2354.46	2.29479	27.8438	Live
13348	76.6667	0.825027	59.6269	2685.86	2681.41	1.55685	1.9623	Live
13515	80.3333	0.874662	61.0177	3798.51	3202.81	2.83618	29.3094	Live
13590	91	0.79526	60.966	2916.82	2023.41	3.59821	17.6476	Live
13600	101.778	0.88509	54.8182	5284.82	2533.21	2.02583	9.4905	Live
13645	132.333	0.89576	67.2898	5559.5	2143.5	2.03467	2.61078	Live
13649	80.6667	0.850426	53.0903	5943.11	2658.56	0.875797	2.28349	Live
13717	68.6667	0.93037	72.3081	1836.48	1057.37	2.79391	5.88286	Live
13822	86.2222	0.887212	53.3925	4859.14	4692.71	0.987991	26.0166	Live
14009	84.8889	0.892783	65.8911	3544.47	2293.75	0.82363	10.1583	Live
14106	106.667	0.69753	63.3218	4887.33	7840.76	2.85892	17.8572	Live
14164	88	0.890711	65.4686	5001.44	2929.87	1.19688	27.7985	Live
14189	71	0.73684	63.0095	3200.21	1210.37	1.59824	4.26684	Live
14298	77.5556	0.878515	68.7178	5099.05	4559.63	0.824483	7.12871	Live
14307	73.5556	0.799683	57.0953	1514.55	1015.13	8	3.1085	Live
14320	106.333	0.699912	60.5431	4024.2	3218.81	1.72898	4.35025	Live
14347	88	0.907425	53.9038	3228.7	1461.9	1.5074	5.44375	Live
14362	71.3333	0.862041	66.1331	5442.29	3019.97	1.23738	11.9156	Live
14375	65.3333	0.714465	68.7519	3935.11	1769.42	1.73299	4.62537	Live
14450	109.222	0.888964	69.6798	5207.47	5349.12	4.59362	11.3519	Live
14571	84.7778	0.839489	52.8284	1734.64	1011.64	0	4.2588	Live
14678	68.5556	0.83204	53.3762	2674.49	1514.41	0	23.2044	Live
14744	75.2222	0.909905	64.0403	2484.09	1812.51	8	2.47188	Live
14752	127.556	0.771461	60.2261	5517.05	2017.02	1.98175	3.91028	Live
14922	133.667	0.971012	59.2073	5510.28	2753.64	1.63534	3.53221	Live
14949	66.3333	0.812042	57.2828	2427.08	903.423	2.61096	1.75163	Live
15155	71.1111	0.942783	63.075	2951.5	1523.06	1.52115	25.1421	Live
15157	89.8889	0.875456	66.2525	3470.95	2282.05	5.11539	16.7781	Live
15174	101.556	0.856211	66.9986	4378.44	2388.1	1.13256	17.8341	Live
15185	95.2222	0.908682	61.9824	5012.08	3011.3	1.69468	8.24578	Live
15221	71.5556	0.883049	64.0611	3399.36	3746.72	3.03416	14.1734	Live
15236	85.7778	0.836488	66.4616	5308.54	2024.22	0.466859	14.5334	Live
15242	74.4444	0.876622	55.9	2785	3605.5	1.74387	13.5749	Live
15253	115.556	0.733246	62.4596	5048.08	4216.31	1.48822	3.52461	Live
15256	74.7778	0.830359	64.3142	1576.97	1194.55	0.967898	16.1325	Live
15258	103.556	0.857618	63.3357	6600	1312	1.32949	2.90428	Live
15326	60.8889	0.806945	66.6042	6210.29	1424.06	1.90033	13.1801	Live
15342	106.889	0.850287	65.3186	5284.56	2946.27	0.721536	13.1136	Live
15363	60.5556	0.938067	60.0269	1073.75	657.773	0.873267	2.74259	Live
15393	95.1111	0.685771	51.5725	3495.86	1580.35	1.14706	4.95873	Live
15394	99.3333	0.69842	69.6697	3532.43	1303.21	1.97933	2.33958	Live
15432	85.4444	0.784606	52.5052	1360.17	1336.54	0	23.1275	Live
15482	68.1111	0.661514	65.8537	2401.47	1425.42	2.20221	18.6288	Live
15503	106.111	0.757961	65.7601	4512.14	3456.47	1.06551	2.49006	Live
15528	62.6667	0.871017	55.9487	2495.59	1037.36	7.27655	9.99432	Live
15580	107.333	0.758556	59.9696	2962.17	782.54	1.51284	6.2053	Live
15582	80.4444	0.795695	52.2431	4723.08	848.939	8	2.04404	Live
15639	78.3333	0.734154	51.5297	2725.87	825.143	0	3.97478	Live
15653	64.8889	0.712837	57.8529	6465.73	542.156	2.3515	3.26918	Live
15728	62.7778	0.950761	65.311	2599.85	1890.81	1.38777	23.2413	Live
15826	61.8889	0.925379	53.6672	1645.53	965.264	1.15741	26.2047	Live
15835	74.8889	0.670506	60.9747	4533.52	2449.77	1.11083	2.57546	Live
15864	78.6667	0.782175	58.3006	2337.25	1222.68	0	3.39365	Live
15924	144.444	0.838177	50.1698	5356.4	8201.51	1.0432	2.76431	Live
15937	95.1111	0.771548	66.2848	4349.25	3620.71	0.974868	7.77759	Live
16021	85.2222	0.866817	66.1288	2720.02	1272.23	3.701	17.6434	Live
16050	71.4444	0.760198	63.3713	5229.62	982.469	1.51873	1.89663	Live
16054	91.3333	0.995604	62.2446	2242.65	1426.13	1.05775	8.15496	Live
16055	114.222	0.863262	60.9073	4750.55	3997.3	0.498414	28.721	Live
16063	85.6667	0.654704	56.4408	2690.75	1405.2	0	10.0003	Live
16069	61.5556	0.860734	51.1456	647.75	716.858	0	15.8853	Live
16134	100.778	0.748578	66.7259	5890.66	2824.86	1.00497	2.81093	Live
16170	157.444	0.827548	50.1892	5939.78	2675.8	1.32503	3.55366	Live
16229	65.6667	0.787944	55.5382	4576.79	1541.92	2.24975	3.70041	Live
16230	87.2222	0.873916	68.8293	3983.6	2666.26	3.21508	11.8036	Live
16234	89.1111	0.831852	63.3761	2295.41	1920.46	8	22.2624	Live
16235	77.6667	0.818015	59.6528	1149	1130.19	8	5.89313	Live
16300	68.5556	0.699578	62.4241	1327.53	1690.81	1.02107	8.37765	Live
16306	105.111	0.828283	52.1331	5262.96	2468.4	2.91527	15.4775	Live
16311	86.5556	0.807301	59.2505	4591.02	1456.66	1.75892	12.6444	Live
16376	69.1111	0.836234	56.7773	1870.48	846.613	0.670166	22.757	Live
16396	65.8889	0.788467	56.9027	1473.53	1065	2.48809	14.4762	Live
16452	85.8889	0.774847	54.949	2135.33	992	2.21677	5.77704	Live
16552	92.1111	0.904636	50.9356	1763.71	1854.8	3.63689	13.6069	Live
16615	64	0.794234	56.3964	1570.63	179.468	1.64129	5.12619	Live
16690	80.4444	0.734337	49.9806	1791.85	1284.26	3.63689	15.7215	Live
16731	125.556	0.743064	59.1974	2972.2	2166.46	8	2.67254	Live
16742	127.556	0.748158	50.1603	2866.64	2668.79	8	8.15384	Live
16812	64.7778	0.915157	62.2685	5234.84	1810.66	1.61754	14.2758	Live
16880	126.222	0.843569	58.4471	3411.48	2347.57	2.71429	9.78378	Live
16957	95.1111	0.735172	53.8307	1835.77	770.702	2.55102	19.143	Live
16988	87.4444	0.784306	57.7802	2069.09	221.768	0	2.74443	Live
17084	72.4444	0.72682	70.0867	2315.86	1780.1	3.39744	21.6978	Live
17124	63.1111	0.904668	56.4708	1629.2	1024.75	5.28824	15.2502	Live
17131	99.1111	0.832622	57.4439	2664.76	1983.69	0	24.6643	Live
17178	84.6667	0.818402	60.4176	3217.56	1982.88	1.47146	18.5618	Live
17192	71.3333	0.847145	56.8408	5226.45	6255.37	3.99901	3.47174	Live
17203	85.7778	0.755656	51.4629	2043.64	1398.83	0.989965	6.63008	Live
17283	108.556	0.764789	50.0625	5832.66	2578.09	8	7.14783	Live
17319	65.4444	0.850671	54.6161	3384.31	2034.57	0	24.7021	Live
17343	64.4444	0.943464	53.9153	1284.47	545.616	0	18.5816	Live
17344	68.6667	0.749227	49.9689	2024.81	467.312	2.47592	3.87549	Live
17405	61.1111	0.844122	51.697	1095.54	942.95	0	4.35926	Live
17423	65.6667	0.960992	55.1531	4551.08	1175.09	0.962424	3.69552	Live
17434	96.1111	0.915298	51.3908	4007.89	1421.55	0	21.8158	Live
17436	114.333	0.754577	53.0418	3680.2	3840.11	0.804021	2.23277	Live
17455	85	0.858275	61.0573	2514.58	1185.02	0	19.0588	Live
17478	81	0.931428	69.7657	3698.9	1320.22	0.931294	2.73046	Live
17554	106.667	0.707721	58.9096	5906.87	2780.19	1.60303	5.2715	Live
17561	72.1111	0.892848	66.6538	4532.43	1607.99	2.17983	8.42035	Live
17599	63.7778	0.705009	66.6384	2678.62	140.851	2.56064	12.8296	Live
17605	106.556	0.832526	56.7951	2252.82	1003.12	0	9.4203	Live
17612	72.5556	0.828035	59.485	2629.88	1459.81	0.777652	6.36647	Live
17627	115.556	0.800066	59.5875	5292.36	2598.88	1.6436	8.79596	Live
17653	60.8889	0.843827	69.2509	3092.08	4152.92	0.973467	13.1295	Live
17662	95.1111	0.699759	50.6106	1818.85	967.625	8	10.6698	Live
17671	117.778	0.713805	54.8943	4954.45	3427.74	1.05491	5.02508	Live
17685	62.3333	0.915487	54.9501	1132.65	854.793	2.04813	22.9735	Live
17724	125.222	0.843245	50.2616	4695.31	2734.64	1.64516	7.76269	Live
17746	106.889	0.832674	64.1845	5373.08	5358.15	1.38154	3.10815	Live
17748	65.4444	0.9015	64.5214	5882.32	1345.63	2.11043	11.4315	Live
17771	82.7778	0.789942	65.8779	2672.78	1934.35	1.04556	4.70202	Live
17777	117.667	0.917505	52.326	2656.79	1559.28	1.9156	22.9379	Live
17782	79.8889	0.731795	62.062	4289.12	1378.1	2.23392	7.03554	Live
17795	127.667	0.900122	53.3421	6504.55	2477.72	0.783369	4.23737	Live
17811	73	0.854597	66.2581	3064.33	3218.67	2.96518	18.5252	Live
17815	96.2222	0.870088	59.3783	5355.03	3089.49	1.21987	3.55136	Live
17824	82.8889	0.898369	67.6981	6387.96	3437.62	0.291785	19.9526	Live
17828	94.4444	0.860385	58.0855	3227.29	2748.7	0	8.23971	Live
17837	94.8889	0.839806	69.6284	6061.08	3488.17	0.822278	20.5281	Live
17845	81.8889	0.666986	65.6904	3713.49	2005.29	1.65611	2.19626	Live
17866	103.778	0.880937	57.1261	4051.6	2367.74	1.81701	5.06188	Live
17870	63	0.807835	68.2456	1119.72	1471.59	0	8.59052	Live
17909	77.8889	0.785726	52.4077	2195.42	1390.68	2.38496	2.75326	Live
17922	74.2222	0.911491	51.19	2037.82	1861.71	8	22.4221	Live
17946	90.3333	0.89603	53.1184	4121.72	1605.56	8	5.12709	Live
17958	86.7778	0.880676	66.7668	4491.12	1892.53	3.79573	8.42024	Live
17964	114.667	0.810716	63.9205	3632.6	2298.38	0	19.5613	Live
17965	67.6667	0.772219	65.0657	2026.7	1263.68	0	4.97888	Live
17971	84.6667	0.737504	60.4924	3259.66	1668.36	0	20.7256	Live
17973	95.7778	0.820407	60.3336	3554.93	2304.51	0	9.30024	Live
17979	95.1111	0.879739	63.1348	5384.14	2339.64	2.80379	3.85505	Live
17990	61.6667	0.730589	67.819	2893.75	934.625	0	20.5762	Live
17992	115.222	0.797202	66.7006	5370.33	2431.93	2.22204	30.4217	Live
17997	69	0.936476	67.6787	3827.53	1593.56	3.46342	20.355	Live
18007	84.6667	0.726521	70.4863	4171.98	2919.63	2.04396	22.9305	Live
18017	71.8889	0.703677	63.8403	4640.41	1118.09	1.64443	8.08345	Live
18051	62.5556	0.970274	72.9067	4696.95	2481.03	0.947788	5.63895	Live
18134	63.5556	0.679157	57.3399	2680.02	1086.34	2.73441	6.10485	Live
18150	104.556	0.928593	63.6729	2964.33	1933.78	0.488698	4.1024	Live
18157	76	0.729743	65.732	2427.69	2052.44	0	18.3173	Live
18165	107.111	0.928791	51.5904	2975.47	1582.69	0	14.9036	Live
18252	66.3333	0.971205	59.6992	2100.76	1219.95	1.40536	23.1747	Live
18263	63.6667	0.776148	66.6169	1905.29	989.036	0	22.0696	Live
18264	79.4444	0.949432	66.0822	1671.16	1282.97	8	23.8215	Live
18289	63.1111	0.950877	50.7257	956.407	911.574	0	24.3876	Live
18319	61.6667	0.76518	56.9022	1774.89	727.204	0	5.60353	Live
18393	109.333	0.849701	67.2752	5888.09	4710.04	1.30802	6.94502	Live
18442	100.222	0.90831	60.4593	2465.93	1727.75	0	25.2399	Live
18460	104.111	0.850904	56.9121	3134.54	3627.42	3.20741	22.071	Live
18498	60.7778	0.790664	53.4032	5167.76	2154.06	2.45854	2.29705	Live
18525	65.2222	0.92363	58.4335	4426.84	1334.14	0.792031	18.8488	Live
18532	139.667	0.843607	54.4045	4333.8	5029.63	1.70854	26.5721	Live
18566	72	0.713768	54.1932	1832.17	753.274	1.87676	22.0787	Live
18622	60.7778	0.849302	57.0853	2726.8	1279.37	8	17.9682	Live
18670	75.8889	0.732743	63.3317	4009.98	2803.16	0	11.7299	Live
18694	68.7778	0.838973	65.6096	2068.9	1002.16	2.13266	11.7681	Live
18695	62.2222	0.856463	63.3832	4168.1	4015.24	2.29276	11.0131	Live
18697	83.8889	0.723412	54.5647	4278.89	1045.11	2.07431	2.34285	Live
18724	72.5556	0.947507	51.7948	2414.86	780.143	2.09332	21.0139	Live
18729	102.556	0.926636	54.7808	2995.41	1729.93	1.64641	2.59148	Live
18811	65.4444	0.946787	55.9453	3018.28	820.125	2.26849	2.11328	Live
18832	69.2222	0.962026	66.8958	4020.37	2405.82	3.4961	10.2879	Live
18843	66.8889	0.660329	65.2971	1463.51	878.41	0.79554	7.65099	Live
18921	78.4444	0.818303	54.4153	5917.44	4385.58	0.649158	6.89294	Live
18932	93.3333	0.775323	54.6403	5099.13	643.046	2.14056	3.40341	Live
18936	122.889	0.989723	68.0357	6467.67	3524.12	1.32771	6.14186	Live
19006	95.3333	0.697781	58.3809	4169.02	3376.37	1.58983	18.1967	Live
19044	89	0.816538	66.9142	6524	2914	1.4565	9.0436	Live
19061	65.3333	0.821905	62.0351	898.318	269.693	2.52352	3.78875	Live
19087	69.5556	0.785062	50.4408	1949.27	1243.9	0	21.4542	Live
19127	100.444	0.91167	53.0218	3299.35	1666.31	0.979882	30.8585	Live
19172	88.5556	0.911177	58.8085	4561.3	3588.96	2.25024	6.34448	Live
19205	70.2222	0.916926	59.7718	1959	872.746	1.26825	4.84637	Live
19215	61.4444	0.867303	56.1947	668.953	307.108	0	15.6163	Live
19218	99.7778	0.868528	66.414	4498.61	2966.92	2.26805	6.27776	Live
19275	81.5556	0.876074	54.8627	1988.24	2219.51	0.731899	5.05434	Live
19278	121.111	0.781004	53.6791	5502.5	3868.33	0.907707	2.78134	Live
19281	67.8889	0.770986	60.4247	2613.31	1552.83	3.36525	14.2103	Live
19282	81.2222	0.781421	65.9381	2016.37	1922.36	1.21429	10.1078	Live
19372	93.8889	0.678167	62.4926	4591.77	3327.65	1.04812	3.04704	Live
19397	63.2222	0.85389	58.8094	3063.71	891.122	1.64123	7.95738	Live
19446	75.2222	0.679069	54.7685	1765.44	1091.98	3.71999	6.74588	Live
19484	75.2222	0.847345	59.7342	1318.94	701.273	3.71877	23.8703	Live
19607	79.3333	0.822528	60.0832	3225.38	1736.72	2.3981	3.50576	Live
19693	62.7778	0.75867	70.0131	929.788	475.904	2.72848	5.51602	Live
19725	86.7778	0.928464	51.009	3866.92	4540.5	3.96643	8.48271	Live
19776	95.4444	0.873018	56.5691	2916.83	1795.76	6.10706	25.527	Live
19801	66.7778	0.853652	63.5908	2031.41	729.558	5.58358	22.5823	Live
19943	74.6667	0.828945	64.7542	4101.94	3347.72	2.09487	19.2129	Live
19984	63.2222	0.95233	55.3348	4642.72	754.692	1.45887	2.94182	Live
20089	74.3333	0.898515	63.6557	4457.56	1450.88	0.931569	8.44577	Live
20103	88.5556	0.839814	54.8992	3544.89	1962.38	3.02358	11.201	Live
20120	97.7778	0.781611	65.5519	1831.5	253.5	1.77076	1.89985	Live
20124	63	0.797077	66.9838	1195.42	1704.79	1.13385	19.8186	Live
20125	99.2222	0.793193	54.9669	2401.78	2192.13	0.778418	5.14553	Live
20143	60.6667	0.908112	67.9317	3432.54	1634.56	3.10627	16.5243	Live
20185	85.2222	0.77774	66.3394	3233.58	2409.88	2.00241	3.01089	Live
20191	66.8889	0.93814	60.9421	3280.71	2140.25	1.91425	27.2764	Live
20199	81.5556	0.710033	62.7468	4953.08	2739.65	1.00536	3.89478	Live
20212	137.333	0.900611	50.6955	3847.01	2219.53	0	6.46965	Live
20221	114.778	0.863215	58.0237	3682.09	110.629	2.16564	2.12187	Live
20222	86.7778	0.826631	62.7373	3217.49	2745.53	0	4.44243	Live
20276	62.5556	0.896999	68.8062	3827.77	4465.05	1.1488	5.34711	Live
20309	90	0.784685	53.5053	4238.5	3062.19	8	2.89515	Live
20327	69.1111	0.99388	52.02	2673.16	1860.67	5.20811	23.8656	Live
20360	82.3333	0.92184	61.4254	3875.53	2796.28	8	30.1691	Live
20365	77.4444	0.901897	63.0906	2321.38	1122.5	0	25.3294	Live
20375	67.8889	0.840311	62.4784	4753.4	1110	2.68323	7.67585	Live
20389	69.1111	0.742586	64.9492	2619.61	495.698	0.823602	4.2771	Live
20508	66.4444	0.804833	58.9822	1910.81	898.56	2.4138	3.83779	Live
20546	74.6667	0.814333	65.9591	2902.28	927.579	4.05853	10.2069	Live
20563	76.3333	0.743144	61.5739	5171.21	2361.46	1.2299	22.6014	Live
20578	72.5556	0.939792	70.3995	1105.66	361.109	2.22205	22.0747	Live
20580	78.8889	0.787934	56.6669	3408.81	812.371	1.65493	5.2317	Live
20606	72.8889	0.866373	53.8278	1732.42	1076.51	1.11932	14.0652	Live
20670	120.222	0.873834	58.6933	4964.33	3447.84	0.633107	36.3608	Live
20687	101.556	0.804559	67.1224	2878.12	2167.04	6.1862	18.2192	Live
20692	62	0.761241	71.1908	1535.38	1054.86	3.99901	11.027	Live
20695	76	0.824555	66.9094	2977.41	2074.46	2.06344	29.121	Live
20774	71	0.921428	67.6277	4792.65	2899.35	0.956262	10.0504	Live
20865	111.556	0.710321	51.5811	4552.09	2974.85	0.639822	2.75481	Live
20867	62.4444	0.967213	58.8222	1897	979.455	8	17.2864	Live
20870	66.2222	0.906569	62.1437	1474.33	1223.73	4.231	15.4077	Live
20881	85.4444	0.747874	62.2831	6326.27	1261.08	1.37294	11.9298	Live
20919	77.1111	0.87658	54.8715	1801.91	1085.24	2.48482	22.0246	Live
20926	137.333	0.77526	60.4048	5604.39	3310.67	2.936	2.83556	Live
20927	91.4444	0.906	65.4379	5316.46	1441.08	8	25.9436	Live
20929	74.7778	0.706896	67.8977	2062.83	1576.27	1.3305	10.5479	Live
20948	67.2222	0.841148	61.2368	2206.58	903.954	0	23.6788	Live
20974	78.6667	0.761937	63.5803	2567.09	1538.56	2.66358	18.1088	Live
20980	76.3333	0.69336	56.6363	5261.11	1501.58	1.76275	9.22417	Live
21063	64.6667	0.94556	53.4902	3097.46	841.037	1.84231	2.39062	Live
21092	113.778	0.755786	61.8079	4347.85	3467.77	2.94416	11.8483	Live
21102	77.7778	0.8151	55.1715	4365.59	2017.05	0.916789	12.1101	Live
21293	83.2222	0.889739	61.6619	4994.32	2897.05	1.0909	19.8617	Live
21303	91.8889	0.821448	57.7158	3565.78	1150.76	1.5304	11.0276	Live
21403	65.7778	0.874202	61.8011	2390.29	1714.84	2.75659	21.1326	Live
21411	69.2222	0.688602	52.1349	1797.97	456.65	4.37099	2.29026	Live
21481	69.4444	0.934969	63.1777	2066.62	1866.3	3.15985	6.68655	Live
21639	66.8889	0.890201	51.7975	3407.19	618.458	1.90162	3.19167	Live
21732	62.1111	0.710689	62.2231	3336.76	1053.28	1.18509	2.05372	Live
21740	86.8889	0.889506	56.7917	2371.68	2371.28	1.95293	13.6809	Live
21819	85.5556	0.851917	56.9154	1962.6	1253.88	2.25911	17.1312	Live
21821	66.5556	0.766701	56.4332	2708.36	1002.72	1.26338	3.12261	Live
21835	65.1111	0.771936	67.4987	3886.65	1746.31	2.57113	5.79416	Live
21864	61.5556	0.893258	59.9695	1950.92	1008.26	3.16744	2.77175	Live
21938	72.6667	0.838963	65.9856	4442.44	3919.2	1.21421	23.7185	Live
22027	70.6667	0.83229	70.1137	4267.12	3212.25	2.11637	21.031	Live
22051	64.2222	0.781609	64.0395	3003.98	2191.72	8	10.4418	Live
22134	68.7778	0.725055	52.3231	2433.85	622.84	1.49802	5.45016	Live
22157	68.2222	0.707044	65.7485	2011.94	1288.08	8	10.6378	Live
22198	75	0.845728	68.2455	2233.95	858.524	1.07395	6.13305	Live
22262	111.778	0.831324	53.199	3304.63	1776.7	2.33407	3.98292	Live
22312	64.2222	0.878089	67.0166	1403.22	1039	0	25.1164	Live
22375	127.333	0.826989	52.0341	6596.85	2512.38	1.90432	3.21732	Live
22394	61.3333	0.700481	59.725	1440.27	473.52	0.835919	2.19755	Live
22555	63	0.926283	65.167	2089.11	375.1	1.76867	10.438	Live
22562	77.5556	0.68133	53.7174	2299.04	825.365	1.72961	4.5396	Live
22564	80.8889	0.930353	61.7561	4582.29	3292.64	1.19052	21.6226	Live
22695	79.2222	0.717277	50.3229	1831.11	1814.32	0	24.1934	Live
22703	75.4444	0.846236	63.0772	3357.77	3043.56	1.17812	14.9164	Live
22712	60.6667	0.825738	55.0221	1754.77	780.189	0	7.71901	Live
22794	62.3333	0.855332	57.7769	2406.73	723.25	1.52304	3.06033	Live
22872	100.889	0.89044	60.4562	3375.14	1047.84	1.42164	23.3728	Live
22964	93.1111	0.675276	61.2104	3656.93	2892.92	2.76353	17.4451	Live
22968	92	0.780616	63.4645	4264.3	2731.75	4.28042	3.54149	Live
22975	83.1111	0.794149	58.7176	689.72	571.542	0	4.52574	Live
22985	74.2222	0.705043	55.0008	4023.88	2106.31	1.5268	2.04415	Live
22993	67.2222	0.736304	56.3899	3664.97	904.175	1.69742	2.84609	Live
23064	76.5556	0.77747	67.9286	3253.9	2151.93	3.70681	4.39569	Live
23100	81.1111	0.921597	65.1269	5467.19	3358.31	2.01592	28.2571	Live
23104	95.8889	0.811748	67.3583	3427.29	2355.82	1.16637	7.87314	Live
23115	132.667	0.791229	57.8126	5121.05	2507.55	1.36075	9.93237	Live
23118	78.5556	0.732286	51.1271	894.116	632.038	4.52523	5.91771	Live
23124	68.7778	0.969361	58.8614	2530.53	2311.67	2.69108	23.3901	Live
23131	76.5556	0.779673	54.4404	3111.2	1050.88	2.61225	7.839	Live
23139	101.889	0.843883	58.739	2916.3	2358.42	2.76391	3.14793	Live
23146	81.3333	0.943972	54.2425	3561.35	1771.8	0	11.6169	Live
23164	96	0.862952	61.9114	6279.18	1943.23	1.50975	6.8488	Live
23167	66.4444	0.860715	57.6388	2738.46	1561.25	0	23.587	Live
23173	68.1111	0.898649	63.2945	3101.77	2390.77	8	23.468	Live
23328	74.7778	0.888215	66.693	5080.29	3735.12	0.922773	14.868	Live
23336	115	0.883016	57.2923	5598	4794.82	0.858425	4.14676	Live
23344	62.4444	0.875449	67.2867	2084.13	1786.87	0.840677	7.59784	Live
23348	83.3333	0.781773	69.1513	2194.7	1233.09	3.38559	15.8937	Live
23383	98.4444	0.68253	57.5301	3044.5	2009.41	2.91296	5.76614	Live
23387	65.6667	0.881393	64.774	6563.12	1841.66	0.719208	26.7142	Live
23403	103.889	0.827162	58.8207	4640.01	2548.01	1.82822	5.84754	Live
23434	89.3333	0.878053	62.6215	2696.69	1100.74	1.67888	6.90099	Live
23463	69.6667	0.862625	57.3384	4701.44	3107.94	4.20943	27.8119	Live
23466	145.667	0.834456	61.8997	5852	3352.08	1.85506	2.82057	Live
23477	67.2222	0.913495	57.2098	1679.75	1077.71	2.72835	20.777	Live
23515	126.556	0.883785	50.7555	4479.1	3609.94	2.76592	10.474	Live
23516	73.7778	0.774294	69.007	2153.02	593.194	1.89647	6.90501	Live
23522	111.333	0.943204	60.136	5939.37	4180.29	2.04848	31.2681	Live
23586	123.667	0.931479	52.1175	5435.58	3703.52	1.19393	4.61477	Live
23635	67.8889	0.724963	68.3645	2059.66	1400.15	5.39184	7.16087	Live
23647	65.6667	0.841573	58.9352	1628.33	933.436	0	17.3029	Live
23737	72.4444	0.850499	68.894	1371.72	1079.85	2.39448	24.5967	Live
23757	84.4444	0.94803	51.7132	1687.31	810.11	0	13.9966	Live
23812	98.3333	0.907572	49.9427	4870.95	2489.84	8	28.8479	Live
23817	75.4444	0.763976	63.7686	4025.78	2041.42	8	26.1276	Live
23819	73.7778	0.812282	55.0984	2209.4	1030.29	1.23325	2.91303	Live
23827	153.667	0.99525	53.3459	3794.58	3768.79	3.63689	20.3584	Live
23877	81.7778	0.801271	57.8025	2132.11	1045.11	1.37291	7.84522	Live
23885	83.6667	0.961468	58.9383	4302.93	2420.66	1.40582	7.0971	Live
23916	78.3333	0.936489	66.1908	3085	1597.4	2.57481	19.5974	Live
23990	101.667	0.708456	70.3389	4062.92	3078.79	2.86352	30.4499	Live
24012	67.5556	0.929809	59.531	3566.83	1974.38	1.87589	25.9895	Live
24019	127.778	0.906665	51.8482	4120.83	2632.78	0.950221	29.9712	Live
24036	60.3333	0.946371	50.4626	1604.47	1270.56	2.4149	11.9592	Live
24076	63.1111	0.955676	64.3292	843.812	490.125	0	19.8421	Live
24103	82.3333	0.666749	50.5575	3594.18	1133.69	1.12798	4.76649	Live
24111	116.444	0.853755	51.9534	4658.46	2791.38	1.04592	11.3579	Live
24124	70.6667	0.839584	68.5312	2927.65	2025.42	3.02411	22.4207	Live
24143	65.5556	0.827682	55.2838	1358.98	1882.29	2.31813	5.59625	Live
24162	96.3333	0.762633	60.863	3681.33	1648.45	8	9.82932	Live
24174	107.667	0.793488	55.1143	5206.75	3269.14	1.96249	13.7321	Live
24192	141.667	0.905936	65.6338	6268.68	3716.72	1.24074	3.74481	Live
24195	70	0.752213	61.0204	3539.79	1423.18	0	25.6064	Live
24198	73.6667	0.932285	61.7536	3000.76	2048.9	0.562873	23.4188	Live
24264	87	0.724083	55.4709	1292.04	261.274	1.54743	1.7854	Live
24294	62.3333	0.845216	59.7864	2460.73	1582.71	2.42524	5.2697	Live
24296	77.8889	0.716144	59.8047	3317.53	2791.85	2.32718	8.17177	Live
24305	63.1111	0.960046	64.0608	3736.83	1632.42	1.66278	25.5795	Live
24356	63.4444	0.732908	60.7061	1393.87	574.793	1.54621	1.95479	Live
24362	100.556	0.714162	55.39	3822.12	2277.62	2.66066	33.273	Live
24372	74	0.695267	52.4141	4385.78	1221.27	2.04449	4.12061	Live
24391	132.222	0.785141	59.114	4970.07	3460.34	8	11.2196	Live
24396	107	0.653088	58.1003	5953.85	3192.24	1.57943	4.39067	Live
24416	148.889	0.883867	52.9912	5654.54	4228.11	0.836855	10.73	Live
24425	110.889	0.825366	59.095	2544.19	1599.81	8	5.03288	Live
24436	68.4444	0.985946	56.7858	3772.75	2835.2	0.750681	9.25785	Live
24476	61.7778	0.917442	63.737	5298.69	2372.93	0.882426	21.3355	Live
24522	77.6667	0.96403	72.3932	4569.91	1709.22	1.71631	27.3112	Live
24542	71.8889	0.957658	62.8281	3465.7	1911.59	1.37906	26.6266	Live
24547	81.5556	0.831724	64.1173	1712.38	856.404	0.728755	15.5105	Live
24565	74.1111	0.872812	62.5887	4084.47	2451.82	1.34911	20.6298	Live
24586	62.7778	0.898968	67.6836	2269.5	1166.94	0.960392	4.07344	Live
24599	93.8889	0.937384	65.9256	4315.74	3380.05	1.2485	25.8593	Live
24690	62.2222	0.912684	52.634	1534.07	820.189	0	22.0558	Live
24695	63.7778	0.818316	61.8825	5211.71	1907.73	1.24018	2.0479	Live
24717	68.4444	0.843128	56.6885	6089.77	2044.93	1.31484	9.86615	Live
24736	63.2222	0.943724	54.0166	5576.15	1378.19	2.3727	2.29343	Live
24738	89	0.857255	57.888	4898.45	1544.18	1.76275	15.2903	Live
24758	71.2222	0.774735	67.1594	6065.93	1252.82	0.827756	4.09547	Live
24774	156.444	0.898792	57.596	5400.85	1830.75	0.880737	11.0817	Live
24775	65.2222	0.753682	61.9237	2924.39	604.789	2.80717	6.12053	Live
24780	93.8889	0.917315	67.2256	5189.03	6504.26	0.315158	15.6695	Live
24801	62.7778	0.830737	53.441	2080.5	794.681	0.675219	14.1436	Live
24816	140.889	0.693332	56.2332	4927.09	3781.42	0	3.54081	Live
24844	88.7778	0.862646	59.9979	2631.83	1464.6	1.0418	10.194	Live
24852	74.2222	0.926912	58.055	2470.99	1758.55	0.851521	3.54769	Live
24882	77	0.822315	72.3933	1905.51	1515.91	4.6504	6.45677	Live
24896	78.2222	0.915083	50.8591	2416.59	1594.48	0	23.2944	Live
24897	78.4444	0.952831	65.0951	4477.2	1913.55	8	19.8978	Live
