# Supplementary material for: Induction of apoptosis by double-stranded RNA was present in the last common ancestor of cnidarian and bilaterian animals
Source: PLoS Pathog. 2024 Jul 16;20(7):e1012320. doi: 10.1371/journal.ppat.1012320 (PMC11251625; doi:10.1371/journal.ppat.1012320)
Supplement: S5 Table — (CSV) [file ppat.1012320.s016.csv]

Object Number	Area_M01	Area_M02	Intensity_MC_Ch02	Intensity_MC_Ch06	Intensity_MC_Ch05	Gradient RMS_M04_Ch04	Area_M04	Aspect Ratio Intensity_M04_Ch04	Circularity_Object(M04,Ch04,Tight)	Gate
142	77.22222222	35.77777778	8984.063953	597813.1438	5301.207849	62.92612797	240.6666667	0.886192938	9.737176918	Apo_positive
161	74	95.55555556	24385.72973	855459.113	2814.472973	55.68115342	143.2222222	0.728248225	18.71925208	Apo_positive
282	28.11111111	33.11111111	11257.30388	93314.12371	532.6896552	62.37946267	56.77777778	0.66873492	16.03580719	Apo_positive
328	17.33333333	54	41626.47131	128116.9487	1033.694672	59.2435655	62.66666667	0.776120721	12.697604	Apo_positive
928	10.22222222	42.77777778	26238.09434	27443.45652	1201.773585	58.78592411	58.55555556	0.89619795	18.25200171	Apo_positive
1071	47.33333333	41.55555556	9019.938559	75439.73846	904.8114407	62.17907379	73.11111111	0.80477976	16.12406694	Apo_positive
1085	13.77777778	37.88888889	9888.157407	36082.03371	1192.185185	69.70707656	51.77777778	0.725621875	10.15047541	Apo_positive
1155	49.22222222	45.88888889	13151.4403	147838.7913	1085.76306	69.59662892	64.88888889	0.890973157	21.99606589	Apo_positive
1341	40.88888889	41.33333333	10208.41667	52649.35204	1468.625	66.11660667	67.77777778	0.931874515	18.970254	Apo_positive
1400	36	52.22222222	23724.61806	70228.39572	2249.775463	62.18424184	78.11111111	0.83647151	11.10888113	Apo_positive
1428	52.77777778	49.22222222	12576.63265	35900.24096	3141.102041	73.01087873	61.55555556	0.800000142	11.05403249	Apo_positive
1458	59.88888889	22.77777778	9621.242857	473725.2066	4551.928571	61.24029961	186.3333333	0.892737223	13.73630245	Apo_positive
1463	64.55555556	75	10043.64464	429812.7674	1129.764286	58.91613775	145.6666667	0.885502356	29.77761407	Apo_positive
1518	11	42	12135.78	37867.87278	1679.8925	64.20157613	62.44444444	0.646986938	8.055515322	Apo_positive
1800	25.11111111	78.88888889	25937.32601	427812.6332	3317.915541	60.92576166	141.3333333	0.858484561	24.4287116	Apo_positive
1951	54.11111111	67.11111111	11195.74679	540200.7433	2374.967949	63.60076515	142.7777778	0.908219711	8.999562051	Apo_positive
2432	57.55555556	59	50994.14773	234380.7051	3184.227273	56.72607839	83.22222222	0.905281291	20.76008577	Apo_positive
2440	33.33333333	40.44444444	9145.703804	24266.93354	1077.355978	64.37691326	75.88888889	0.580675157	3.844141283	Apo_positive
3088	53.44444444	48.55555556	18506.38315	48997.06129	1008.714674	62.41591832	64.33333333	0.848856493	23.98243155	Apo_positive
3145	8.666666667	31.66666667	10669	36765.66667	520.1886792	59.58141393	51.33333333	0.711165655	9.332824461	Apo_positive
3238	99.77777778	100.4444444	34723.4	809641.7734	4793.1	57.52639747	178.1111111	0.90004886	13.59230089	Apo_positive
3348	36.33333333	37.22222222	15237.45	19967.67544	1124.3175	54.21685865	55	0.791922618	3.440812387	Apo_positive
3363	168.5555556	81.22222222	9572.628205	640298.0558	2824.903846	59.63496661	247.1111111	0.732732433	6.21737601	Apo_positive
3459	0	42.11111111	9882.716981	45766.39722	446.745283	58.80800198	66.77777778	0.912622591	20.06479092	Apo_positive
3786	71	67	45037.92797	309998.8049	2028.95339	60.96068493	93.11111111	0.925209531	17.09271896	Apo_positive
3916	23.77777778	33.55555556	12519.3912	15746.40217	737.2824074	55.77511075	54.55555556	0.859938898	14.55142364	Apo_positive
3947	46.33333333	57.44444444	27593.22656	172303.1304	1009.796875	59.50137089	76.33333333	0.90064977	18.88952808	Apo_positive
3981	34.55555556	39.22222222	18359.40625	59068.08824	941.515625	56.73847723	54.66666667	0.62056899	10.00076975	Apo_positive
4064	34.44444444	50.33333333	22488.16418	110210.7522	225.0932836	62.23278004	68.33333333	0.837270223	18.5600389	Apo_positive
4301	22.33333333	65.77777778	35726.25	75478.98547	989.625	63.70364791	73.33333333	0.838528551	9.388893102	Apo_positive
4455	55.55555556	118.8888889	60917.24107	399160.25	2094.991071	59.6697902	196.3333333	0.775443587	10.0725364	Apo_positive
4540	48.22222222	50.11111111	18018.12705	107458.8696	2087.147541	65.33679483	96.22222222	0.741521408	9.270023167	Apo_positive
4707	47.55555556	23	9395.495968	157635.2643	1412.203629	60.88792105	83.77777778	0.86608466	21.10951752	Apo_positive
4742	40.33333333	47.33333333	40169.21371	134027.5024	2973.34879	61.55409585	64.22222222	0.931386882	18.22523773	Apo_positive
4808	10.44444444	41.11111111	19748.60714	39446.27108	283.5	59.75740081	57.22222222	0.574112856	8.347083539	Apo_positive
4989	73	97.33333333	15165.64329	677479.3843	2884.990854	60.10652549	150.4444444	0.83047221	10.06164495	Apo_positive
5290	3.333333333	57.33333333	20936.89254	6960.97861	4222.366228	58.0743157	76.33333333	0.839913154	8.418690012	Apo_positive
5305	15.22222222	41.22222222	10917.95673	30888.76796	1622.625	54.79812596	65.55555556	0.813253396	10.18415423	Apo_positive
5310	120.8888889	86.55555556	8687.346814	622575.1817	2279.109069	58.15338474	264.4444444	0.954979562	12.3821123	Apo_positive
5421	27.44444444	83.66666667	40902.08553	442056.2934	3506.434211	60.06517149	133.4444444	0.896070751	15.70388002	Apo_positive
5426	90	63.77777778	11993.62338	309215.7805	914.9025974	53.74423411	121.2222222	0.778358096	22.89126802	Apo_positive
5476	44.66666667	52.22222222	14808.75357	101450.4295	1451.1375	57.92298415	75.88888889	0.856360158	15.25723338	Apo_positive
5545	101.6666667	116.3333333	15743.14821	663726.8057	4595.219643	59.84007396	209.2222222	0.915215498	7.9399633	Apo_positive
5641	13.88888889	44.77777778	24925.48138	15917.52134	2545.396277	61.89059003	62	0.866995696	12.19746222	Apo_positive
5653	85.66666667	109.3333333	47941.15211	723520.4041	2908.108434	53.71236965	180.6666667	0.745808235	14.48424164	Apo_positive
5789	33.44444444	46.22222222	10429.25	32773.19318	1514.777778	63.06934677	86.66666667	0.790849107	5.941426156	Apo_positive
5923	82.22222222	98	59094.31649	814883.5112	3109.271277	54.34667722	146.3333333	0.772267319	14.2808988	Apo_positive
5962	52.66666667	50.11111111	19341.21053	34025.88889	2166.635965	54.41128326	104.2222222	0.654979471	12.04818156	Apo_positive
6049	139.3333333	122.8888889	15284.66667	565437.9703	4288.592593	56.22565558	192.5555556	0.936540273	33.31070053	Apo_positive
6110	24.44444444	69.55555556	33706.42857	283579.0345	2011.142857	63.28201854	104.2222222	0.88677357	15.04630667	Apo_positive
6352	43.66666667	79.55555556	48814.36719	211781.7083	1944.460938	65.17956242	108.5555556	0.785121185	9.116767427	Apo_positive
6387	0	35.66666667	13360.6733	1705.496689	2719.457386	61.18194387	52.77777778	0.783903207	15.49315753	Apo_positive
6532	28	46.88888889	13993.1875	116905.3611	2238.765625	57.3817417	73.33333333	0.859986275	4.642304839	Apo_positive
6598	72.33333333	121.8888889	62639.31609	659049.8655	2517.724138	59.94360444	166.3333333	0.819970448	11.56431736	Apo_positive
6618	63.33333333	48	8747.330357	51012.07725	931.425	64.13748343	100.1111111	0.944266833	20.82829893	Apo_positive
6659	83.66666667	60.55555556	13049.23529	309756.5172	1892.161765	60.9975935	97.66666667	0.846957517	9.933108643	Apo_positive
6884	12.44444444	33	9486.354911	29453.58273	1269.140625	56.19824568	51.66666667	0.839476248	10.10198964	Apo_positive
6959	22.22222222	65	16192.85937	299063.6673	2464.835938	63.68430822	132.3333333	0.942461676	13.90760368	Apo_positive
7146	9.444444444	44.22222222	62810.41288	171143.1667	1934.931818	57.29820578	64.22222222	0.785820089	4.960056619	Apo_positive
7258	20.11111111	37	9132.735849	46865.38122	102.7924528	66.14181518	58.33333333	0.829384289	10.50341586	Apo_positive
7386	41.55555556	70.88888889	10629.8118	317932.039	538.9199438	55.58915017	152.2222222	0.722186128	9.560400243	Apo_positive
7512	53.55555556	72.77777778	40731.35714	255914.8716	870.2714286	65.80941566	91.77777778	0.851169854	12.25482377	Apo_positive
7561	30.55555556	38.22222222	17494.51695	31352.37	1602.567797	59.21721451	55.44444444	0.791916344	12.56954294	Apo_positive
7598	61.33333333	81.44444444	9535.397177	363858.3881	4318.260081	56.79228404	149.8888889	0.985064263	12.72527513	Apo_positive
7716	111.4444444	105.7777778	10240.18072	842308.3569	2377.599398	60.94321829	199	0.730098792	14.16486099	Apo_positive
7819	48.66666667	68.22222222	54532.09416	291014.6693	641.3766234	60.52608366	90.77777778	0.97366423	16.43154021	Apo_positive
7931	17.22222222	38.22222222	10120.14655	51370.02128	2667.508621	54.74454825	55.44444444	0.980568676	9.926638683	Apo_positive
7956	1	25.11111111	11725.61071	17473.9916	263.85	65.62816096	51.33333333	0.664656941	5.433469329	Apo_positive
7990	15.22222222	55	12735.1572	112932.5636	333.0700758	55.24226206	85.77777778	0.954904158	27.11641296	Apo_positive
8131	79.88888889	78.88888889	9825.351415	281102.0939	1278.476415	67.36793022	116.1111111	0.960412106	27.74537608	Apo_positive
8176	27.11111111	47.55555556	11799.16129	61296.98837	918.7056452	53.07465702	78.22222222	0.69369841	6.230370312	Apo_positive
8617	67.33333333	70.44444444	10873.26623	180938.7838	1428.967532	65.73396158	112.1111111	0.838649181	32.90083952	Apo_positive
8869	32	37.66666667	20570.375	25796.31646	2088.9825	60.06103067	52.33333333	0.895747687	13.37202239	Apo_positive
8954	72.77777778	59.55555556	11220.68452	25842.8665	2500.18254	61.78168382	106.8888889	0.577080187	18.93858697	Apo_positive
9046	14.55555556	43.44444444	41065.3125	23321.22674	2243.4375	64.20887637	54.55555556	0.637263281	6.955056202	Apo_positive
9160	15.22222222	33.66666667	10192.32558	6532.351351	1274.674419	69.30373867	53.22222222	0.74068327	11.30811555	Apo_positive
9195	45	64.22222222	19403.44262	163244.4952	98.96721311	64.81203581	92.44444444	0.825130319	31.06744745	Apo_positive
9402	61.11111111	76.77777778	26888.70714	203201.0462	1179.448214	58.77564857	120.5555556	0.935520669	10.84185956	Apo_positive
9424	49.44444444	48.88888889	27775.14693	151666.7694	1588.326754	70.49508311	59.33333333	0.765860663	16.34678442	Apo_positive
9499	34.55555556	78.88888889	35967.62702	566720.4405	2646.772177	63.68225941	132.4444444	0.95365461	21.9079842	Apo_positive
9538	38.66666667	45.77777778	19525.08607	51217	478.8729508	53.1638241	65	0.987492394	11.53839114	Apo_positive
9746	32.55555556	47.55555556	13193	97641.19005	4010.272059	67.50544648	68	0.722000145	12.20298861	Apo_positive
9889	58.11111111	86.22222222	25281.31818	447131.4415	1919.883117	64.53881421	122.1111111	0.866841584	19.30680418	Apo_positive
9954	65.77777778	83.33333333	28543.67628	691205.6486	2366.583333	61.48988341	178.4444444	0.918972453	10.96009701	Apo_positive
10006	34.22222222	39.44444444	8821.165761	8306.111465	965.3668478	54.75078511	66.33333333	0.841205386	12.1093251	Apo_positive
10237	26.44444444	45.77777778	10893.15678	55649.60149	106.0614407	57.47815375	72.33333333	0.883765409	25.50172555	Apo_positive
10272	47.22222222	92	59916.82836	432322.4491	1778.981343	60.76097062	169.5555556	0.821887457	9.836043229	Apo_positive
10293	7.888888889	40.44444444	17373.18868	55610.32584	421.9245283	60.74751802	58.66666667	0.842229325	19.08498566	Apo_positive
10462	32.22222222	42.55555556	12675.01923	24407.43353	1482.425481	58.89420019	59.11111111	0.878403078	17.59616045	Apo_positive
10522	40.88888889	59.55555556	54842.91216	102294.7284	3716.655405	62.37354061	77.77777778	0.897613994	22.89090431	Apo_positive
10533	31.66666667	38.22222222	11813.75	16074.96853	833.2083333	61.24009072	59.44444444	0.824858305	17.41136954	Apo_positive
10881	33.66666667	39.11111111	18398.65761	32417.80449	4432.391304	66.83371899	51.88888889	0.821941696	14.27134661	Apo_positive
11024	34.88888889	49.44444444	13132.68675	218130.7192	476.2891566	61.89652201	103.8888889	0.913574214	25.61471125	Apo_positive
11192	49.77777778	22.55555556	10088.58219	138481.4689	3017.188356	64.32334501	166.8888889	0.635146003	6.991481671	Apo_positive
11300	21.88888889	81.77777778	39381.93594	540785.9667	1499.115625	54.67737151	141.2222222	0.816200306	9.229688248	Apo_positive
11469	80.77777778	131.7777778	60105.9593	935274.8339	4235.767442	58.16262467	166.5555556	0.905801271	17.41106239	Apo_positive
11584	2.888888889	52.11111111	23765.32143	75654.10526	4835.232143	52.17047181	74.66666667	0.836602507	6.136273002	Apo_positive
11692	50	52.44444444	15345.94141	36219.47907	1726.046875	59.80008161	84.55555556	0.906315413	15.27062465	Apo_positive
11710	70	52	8777.780738	257744.7577	161.5942623	65.7479157	85.88888889	0.93549433	16.32474843	Apo_positive
11806	125	110.4444444	14763.37647	624633.0976	1922.129412	61.14506066	166.7777778	0.891660095	41.1757631	Apo_positive
11829	78.88888889	30.55555556	12905.85156	197290.6537	4135.882813	52.07739347	134	0.808479879	28.6909943	Apo_positive
11893	79	81.55555556	38129.34932	559818.0591	3172.376712	55.7008728	117.5555556	0.929441407	16.2593144	Apo_positive
11927	45.22222222	82.44444444	37259.0597	154658.8973	1968.660448	59.82720504	91.55555556	0.673842826	12.18561787	Apo_positive
11929	79	95.88888889	61443.2402	549379.2573	3863.507353	61.14749135	131.3333333	0.776918573	6.101080706	Apo_positive
11961	31.22222222	93.22222222	34288.02083	219242.6532	5099.458333	58.70243766	121.8888889	0.673186351	12.79202606	Apo_positive
11984	54.77777778	56.66666667	17256.93846	300357.327	153.2461538	63.54305026	109.6666667	0.758476146	12.33184024	Apo_positive
12060	25.77777778	64.66666667	36763.09375	238790.4783	646	61.39282363	111.7777778	0.883622654	10.25565948	Apo_positive
12063	32.55555556	50.66666667	12046.41379	22257.04523	281.0431034	51.98569497	66.88888889	0.759053608	16.33415286	Apo_positive
12137	63.33333333	78.44444444	43872.75	716021.3171	2015.305556	57.37892637	143.4444444	0.751665222	20.05697365	Apo_positive
12150	33.88888889	40.55555556	17177.92453	37046.88043	322.7759434	60.40065816	51.44444444	0.635484793	10.33667489	Apo_positive
12189	72.11111111	101.7777778	44057.01698	610569.2802	4295.574074	63.28219896	161.3333333	0.923004078	9.237195499	Apo_positive
12235	38.22222222	60.11111111	21369.32143	105970.6923	708	68.73908864	82.66666667	0.77227733	13.24286616	Apo_positive
12259	83.55555556	97.66666667	43882.45699	723906.5886	2407.163978	54.1622028	165	0.714756837	11.13847633	Apo_positive
12318	8.222222222	39.88888889	23772.375	118810.7846	1839.728814	72.29608775	51	0.857848538	12.6817016	Apo_positive
12565	90.22222222	110	33432.32192	777356.9502	5378.178082	61.70317388	192.5555556	0.890655307	5.642404644	Apo_positive
12617	119.5555556	98.66666667	15479.88194	913389.244	2261.527778	52.52541793	205	0.90989087	24.32379825	Apo_positive
12620	82.66666667	109	28597.44481	640883.2292	4078.944805	53.94798321	177.6666667	0.845528501	23.30628759	Apo_positive
12798	101.4444444	74.44444444	9543.788462	1125880.642	4400.701923	53.96328624	232.2222222	0.860333561	12.40206304	Apo_positive
12834	59.77777778	65.33333333	16598.40179	319280.7257	3607.975	65.46002865	125.3333333	0.853488148	12.96151251	Apo_positive
12839	45	43.22222222	12964.44262	129255.4399	459.9713115	63.88771298	61.77777778	0.830040219	17.18857436	Apo_positive
12894	23.33333333	37.33333333	9254.932692	14569.94286	4023.394231	65.91037156	58.55555556	0.583664352	4.847022473	Apo_positive
13040	68.22222222	91.44444444	43001.21687	510828.5662	2921.343373	59.22541655	168.6666667	0.928350249	15.54163399	Apo_positive
13076	8	35.22222222	28679.55469	10978.31132	4711.596354	58.3720728	56.33333333	0.946510105	7.264159774	Apo_positive
13200	46.33333333	49.88888889	15251.92157	52660.29573	327.9460784	68.45287508	62.44444444	0.873895223	19.39648785	Apo_positive
13204	57.44444444	64.44444444	26628.00568	103379.5113	1780.8125	66.49653309	81.22222222	0.738975036	10.22218457	Apo_positive
13283	101.3333333	112.5555556	25966.10685	294804.7201	2653.34879	56.19161136	172.5555556	0.938692066	17.98066071	Apo_positive
13356	11.33333333	47.44444444	32667.76271	103723.5053	54.66101695	61.4705751	64.22222222	0.916869969	22.24994229	Apo_positive
13976	42.22222222	42.22222222	12191.8	3862.346939	3271.5	66.62166123	62	0.897844554	27.12078166	Apo_positive
14019	15.66666667	36	9272.844444	27464.26619	-265.9333333	59.24909843	56.88888889	0.945358296	18.18981783	Apo_positive
14148	15.22222222	59.77777778	38516.01613	89434.58605	239.0967742	64.68752032	95.55555556	0.812526199	10.02764259	Apo_positive
14290	99.66666667	104.5555556	43660.15464	820765.1779	2027.56701	63.50420925	172	0.730891732	11.90898725	Apo_positive
14367	59.77777778	89.22222222	23210.67535	270528.6771	1909.609375	63.48205661	131.8888889	0.724648856	13.30006381	Apo_positive
14880	114.8888889	107.2222222	9940.714286	1020709.255	3315.035714	60.06515343	253.6666667	0.948508476	5.114170834	Apo_positive
14899	56.11111111	60.44444444	16190.94737	173220.2381	3026.552632	59.98305744	111.3333333	0.752482397	2.86495445	Apo_positive
15034	48.11111111	19.44444444	10333.56316	760120.5327	4840.5	57.87659592	253.4444444	0.923341314	13.12963555	Apo_positive
15630	201.8888889	100	15184.86408	850233.497	5035.427184	57.47354737	324.4444444	0.902125893	10.16027582	Apo_positive
15786	69.33333333	22.77777778	9175.21	421548.2154	1799.083333	60.05196579	154.8888889	0.683494607	6.786311277	Apo_positive
15801	74.11111111	83.44444444	24556.22857	883955.9204	3141.728571	63.69185212	138.6666667	0.945673721	24.42701299	Apo_positive
16098	44.77777778	51.11111111	30222.30909	114520.2	3937.727273	73.30562754	62.77777778	0.824912323	13.5645244	Apo_positive
16162	89.88888889	68.33333333	11646.41129	163177.9948	5056.594758	62.57687106	100.4444444	0.7322707	30.30230336	Apo_positive
16267	74.33333333	81.77777778	9148.333333	508373.1552	1492.608696	64.61532972	161.5555556	0.716958043	5.051664966	Apo_positive
16320	37.22222222	35	8961.152174	16616.5922	690.5	68.6897721	57.88888889	0.868550259	15.55999729	Apo_positive
16397	41.11111111	91.66666667	124942.5482	400449.2464	2056.861446	53.23365634	135.4444444	0.889202942	16.13964735	Apo_positive
16446	50.33333333	46.33333333	10415.78731	136655.0717	464.511194	59.47941429	99.55555556	0.62641848	14.53674521	Apo_positive
16472	109.3333333	26	12907.05308	737981.2582	4915.273973	54.79988737	245.3333333	0.721931857	8.441311501	Apo_positive
16608	106.7777778	93	13906.25	934884.4826	2048.875	64.19975649	175.4444444	0.788177304	7.744636435	Apo_positive
16665	59.44444444	96.55555556	13674.125	675397.5189	1514.4375	61.73457045	132.8888889	0.808976714	3.814989958	Apo_positive
16727	13	62.22222222	23839.3287	68298.49438	541.0925926	58.78237197	74.33333333	0.714105207	6.643729173	Apo_positive
16809	74.44444444	72.55555556	34462.95	270147.82	2104.7	63.90803949	96.44444444	0.918980389	17.21263606	Apo_positive
16866	27.77777778	40.66666667	21740.56771	42861.06667	2061.583333	73.4394292	52.11111111	0.804560793	11.67026598	Apo_positive
17017	25.77777778	43.11111111	17353.7459	61770.06633	569.1721311	54.97316855	58.55555556	0.733587095	13.42729196	Apo_positive
17027	30.88888889	60.44444444	37219.19167	88711.34359	2188.916667	54.86073521	70.44444444	0.899620329	18.43310033	Apo_positive
17068	24.11111111	57.33333333	40014.6	66322.03139	3196.8	61.60791554	72.33333333	0.756938983	12.02498627	Apo_positive
17150	64	70	25757.94669	330972.7961	5192.803309	59.57660667	114.1111111	0.641224215	10.79342804	Apo_positive
17267	39.88888889	46.88888889	16606.12939	41340.9712	300.8267544	62.30461123	68.77777778	0.917748243	15.4976229	Apo_positive
17418	64.33333333	77.66666667	43218.72965	464165.4063	1930.116279	52.7915683	107.3333333	0.806304355	2.948322255	Apo_positive
17556	67	57.11111111	10513.13889	340121	856.0972222	56.51857482	97	0.907080856	25.89577198	Apo_positive
17581	32.55555556	77.77777778	12658.4863	540406.6708	4565.75	62.46018314	146.2222222	0.902568978	16.1035643	Apo_positive
17719	41.44444444	37.44444444	9980.345588	66736.875	396.8946078	58.13748141	64.55555556	0.796457232	20.98440255	Apo_positive
17837	64.22222222	34.22222222	12580.19412	244746.2924	3580.288235	51.83288749	205	0.702311919	7.210506854	Apo_positive
17967	115.3333333	89.55555556	12344.02115	869815.3301	1659.473077	55.19133064	184.6666667	0.884296387	27.21373967	Apo_positive
18219	77	108.8888889	57927.77812	290166.7176	3327.425	62.68940709	142.6666667	0.919771797	17.29968623	Apo_positive
18238	25.44444444	111.5555556	33714.8339	806435.4592	2947.832192	61.14513711	169.7777778	0.805952359	19.67622892	Apo_positive
18259	69.66666667	94.88888889	46846.93987	480478.3125	1778.950949	60.40873819	157.3333333	0.642161177	6.905438811	Apo_positive
18415	0	38.44444444	11371.13158	61268.0582	-122.8421053	61.25176906	67.66666667	0.595176193	7.468763893	Apo_positive
18487	69.44444444	46.11111111	11521.45313	241326.514	1770.140625	63.88110405	96.44444444	0.892559246	33.29122089	Apo_positive
18563	75.77777778	63.55555556	8838.522177	196251.5072	4343.344758	69.23332892	96.33333333	0.900672575	24.33849589	Apo_positive
18749	34.88888889	49.88888889	15676.11628	228635.5744	3575.093023	58.68854883	201.3333333	0.83856986	13.918057	Apo_positive
18760	53.55555556	50.55555556	11538.64821	295752.3647	1113.110714	64.29691848	91.66666667	0.931657558	24.89540662	Apo_positive
19128	66.77777778	48.66666667	9296.476316	748297.6207	3295.605263	52.31428834	191.3333333	0.856824391	12.20445041	Apo_positive
19161	33.11111111	37.88888889	23240.86207	23111.51282	1169.068966	57.8997163	67.33333333	0.783166946	10.15716591	Apo_positive
19303	2.111111111	31.55555556	8886.699074	14561.96471	5018.550926	59.82872476	63.77777778	0.903214592	7.686709706	Apo_positive
19404	52.33333333	54.88888889	14675.70536	426168.8574	1960.669643	60.74271293	96.77777778	0.886938258	16.12130135	Apo_positive
19454	93.77777778	61	9039.291667	448092.378	1406.583333	64.02921973	128	0.984638135	25.41683006	Apo_positive
19651	49.44444444	49.88888889	10832.0625	89399.21569	985.1875	71.93664632	61.33333333	0.845362116	16.47562869	Apo_positive
19718	96.77777778	24.33333333	13219.5375	674916.6912	5601.9625	55.41699658	255	0.635669786	5.425136854	Apo_positive
19858	33.55555556	96.44444444	30632.66667	463851.8113	734.6466667	61.42604865	145.4444444	0.787756438	8.877344407	Apo_positive
19894	29	60.88888889	24587.29412	136330.9191	749.75	62.3531054	75	0.718684555	6.241591754	Apo_positive
19914	96	94.77777778	38273.00329	399704.2235	2861.144737	60.55483329	129	0.907890041	27.48599151	Apo_positive
20023	40.88888889	66.33333333	33161.32765	80917.41435	873.6818182	66.0154233	75.22222222	0.673048455	9.683420571	Apo_positive
20169	64.88888889	88.11111111	40957.51042	268502.4078	2253.947917	62.56946914	124.3333333	0.615509038	8.503081653	Apo_positive
20278	45	48.55555556	17760.5	12829.3557	355.25	64.48544401	59.66666667	0.755050803	10.72027266	Apo_positive
20650	14.22222222	35.55555556	12651.88235	182505.5747	407.5588235	58.37438444	110.6666667	0.849977078	8.910856677	Apo_positive
20931	83.11111111	96	52950.60357	595794.4081	5232.791071	57.48348252	137.4444444	0.937451757	16.13184132	Apo_positive
21069	20.55555556	86.22222222	57923.80435	214026.7565	2809.38587	57.29885294	113.7777778	0.680471171	12.20429156	Apo_positive
21117	44.33333333	61.77777778	43536.01724	51187.53333	5084.034483	68.1134188	80.88888889	0.84917523	13.43208348	Apo_positive
21178	0	39.77777778	8586.9	73951.06731	269.55	55.64331166	68.66666667	0.926706085	21.89109956	Apo_positive
21252	52	48.77777778	9180.828358	179062.347	849.5335821	65.64131274	73.44444444	0.959542701	9.96141516	Apo_positive
21355	30.22222222	41.55555556	13625.73558	24199.07263	569.4951923	64.39499753	61	0.73590549	11.130531	Apo_positive
21370	116.4444444	112.1111111	9387.028409	523407.0563	3710.610795	57.63146742	253.5555556	0.861056585	17.8468603	Apo_positive
21435	85.33333333	127.7777778	39290.21217	491854.7795	3901.447368	65.59868066	167.3333333	0.835825979	16.60249438	Apo_positive
21447	69.22222222	84.55555556	18619.30669	469916.2209	3265.969477	53.16789196	136.4444444	0.812247817	28.618847	Apo_positive
21600	48.88888889	72.44444444	11713.82558	279541	-200.2223837	53.51055646	125.8888889	0.851589601	26.55255677	Apo_positive
21611	31	59.66666667	18717.225	44069.14706	302.9	60.09977813	79.66666667	0.712376776	8.01430372	Apo_positive
21626	34.11111111	50.88888889	9732.580247	419360.1022	3802.407407	63.89445194	137.2222222	0.732844686	9.869583937	Apo_positive
21682	89.22222222	86	15423.19118	183330.2961	2242.566176	67.499513	115.2222222	0.906495502	29.15396328	Apo_positive
21776	24.77777778	84.44444444	38214.51493	344777.187	1849.776119	61.91637156	130	0.762166044	10.48169089	Apo_positive
21797	73.88888889	23.88888889	10051.82262	1078414.487	4830.891667	53.56317021	313.1111111	0.838695092	14.06819101	Apo_positive
21823	93.44444444	85.66666667	18889.08604	460663.5388	1063.25	62.62555312	146.3333333	0.806955896	16.55151717	Apo_positive
21853	64	71.55555556	15339.82083	473027.8333	1954.9375	66.16221056	135.2222222	0.845575946	14.90062698	Apo_positive
21857	144.3333333	136.1111111	15939.65686	1173956.963	5739.389706	54.65207784	313.5555556	0.910548679	18.42733833	Apo_positive
21942	0	39	9729.461111	16787.43182	289.7222222	55.05128247	68.66666667	0.676498794	4.359281295	Apo_positive
22231	58.88888889	58.88888889	9268.10119	137860.4357	1189.440476	66.9101859	87.66666667	0.892958138	18.82211696	Apo_positive
22324	34.66666667	119.7777778	49617.13684	697543.3003	2295.115789	54.31248	187.5555556	0.835742077	16.06690734	Apo_positive
22394	30.11111111	144.6666667	50795.89412	440370.3621	2951.358824	57.44352151	181.5555556	0.960811623	13.15796491	Apo_positive
22416	118	151.6666667	53405.25391	597576.8067	4844.792969	58.58757781	222.6666667	0.889239159	8.638538054	Apo_positive
22522	183.1111111	118.1111111	11782.85606	1118184.463	4962.94697	61.54920392	254.1111111	0.944627547	7.558526487	Apo_positive
22731	16.55555556	41.44444444	17963.5	59626.91667	303.25	76.06450935	54.11111111	0.890314453	10.13476596	Apo_positive
22798	73.44444444	85.22222222	47993.07407	575372.6291	1704.703704	59.88403074	153.2222222	0.801695826	7.781934372	Apo_positive
22968	103.1111111	36.66666667	10081.27597	464227.1667	3334.202922	56.59817722	187.5555556	0.808614104	19.0386457	Apo_positive
23056	62.44444444	91.44444444	52574	384125	1500.5	54.91458718	152.1111111	0.91953293	16.7317188	Apo_positive
23160	55.22222222	73.11111111	58561.72131	98685.86911	1754.321721	63.94393942	97.55555556	0.750371185	13.51108837	Apo_positive
23215	45.55555556	48.11111111	24733	138171.7647	4939.030303	67.62221629	73	0.725179933	6.432633552	Apo_positive
23236	28.66666667	90.77777778	51728.97321	730998.446	1641.151786	59.4757496	154.3333333	0.74653172	13.41406012	Apo_positive
23295	22.44444444	79.66666667	56432.375	197965.6168	1238.5	60.58466588	97.77777778	0.635699843	9.901131786	Apo_positive
23298	56	65.55555556	32025.41228	103092.7539	369.1052632	70.11961434	72	0.897503039	19.19050522	Apo_positive
23435	39.55555556	111.3333333	25221.75266	497628.1861	640.3031915	55.09687603	175.1111111	0.722455245	5.753427468	Apo_positive
23584	144.3333333	148	17620.01786	1045815.361	5343.761905	59.31540882	284.5555556	0.870069872	23.05428218	Apo_positive
23591	34.66666667	43.33333333	12778.35688	150241.7542	576.9130435	54.92754366	108.2222222	0.906040375	23.09027086	Apo_positive
23714	33.44444444	61.44444444	11064.27425	389590.5286	-227.4720149	61.23757234	122.1111111	0.877286812	14.68345063	Apo_positive
23758	1.333333333	42.44444444	21841	22197.05249	4860.850446	62.19456185	53	0.743110484	7.829670743	Apo_positive
23924	10.55555556	38.77777778	10994.40217	52476.19608	249.3179348	56.95328734	61.33333333	0.792379832	6.042135878	Apo_positive
23944	37.77777778	73.88888889	38894.93182	99757.70435	1353.340909	67.4499009	85.33333333	0.631301488	11.67168977	Apo_positive
24033	64.55555556	69.22222222	17026.52287	451935.083	1654.02439	61.2500175	115.7777778	0.953548919	16.86108554	Apo_positive
24201	85.33333333	115.7777778	35771.43899	959521.3456	4690.147321	63.84926392	152.5555556	0.929217222	30.16880535	Apo_positive
24216	37.77777778	75.44444444	18056.13542	204501.4008	763.4236111	54.57165948	120.6666667	0.92040466	28.2237672	Apo_positive
24572	176.5555556	98.66666667	16478.94837	726451.4232	1644.741848	58.08988024	268.7777778	0.926708674	30.65600322	Apo_positive
24920	27.66666667	51.88888889	22615.17279	77662.93458	849.6580882	64.69556091	64.66666667	0.816007593	21.99132518	Apo_positive
25077	9.333333333	68.55555556	27435.25	43687.47143	575.4375	64.74916614	79.11111111	0.662658115	9.594212481	Apo_positive
25078	0	37.22222222	13903.58	28413.01818	1132.35	57.59785553	52.55555556	0.86787228	14.23958991	Apo_positive
25139	84.33333333	126.4444444	58757.45213	419271.2524	3160.478723	54.17900955	170.6666667	0.75572676	10.33866679	Apo_positive
25246	26.88888889	97.33333333	91544.9253	598690.3769	4735.35061	57.82645989	169.4444444	0.623661244	10.1562233	Apo_positive
25294	4.888888889	54.66666667	36402.89623	49185.37912	1632.59434	57.03363012	53.88888889	0.858754826	9.952311796	Apo_positive
25345	42.11111111	66.22222222	39411.96507	741455.6034	2351.823529	60.1252541	248.3333333	0.58028142	4.199517978	Apo_positive
25501	29.88888889	37.44444444	10183.98438	53341.42925	294.0664063	67.22967564	99.33333333	0.687362842	13.3200754	Apo_positive
25544	26.33333333	67.55555556	30377.98975	81227.43812	3859.534836	59.03504974	89.88888889	0.688678379	6.552899405	Apo_positive
25610	49.44444444	52.22222222	26038.55172	36514.05025	3027.038793	59.63368409	83	0.89712424	17.45010875	Apo_positive
25631	92.66666667	103.3333333	88027.74038	649233.751	4368.913462	64.76023216	117.1111111	0.827523263	17.70162587	Apo_positive
25758	19.22222222	48	16548.56855	86548.57346	417.5383065	52.71091462	74.55555556	0.941995914	16.12925378	Apo_positive
25811	36.77777778	30.11111111	9010.220395	309969.9531	3119.286184	68.95240447	138.1111111	0.835029511	10.87675512	Apo_positive
25927	55.88888889	64.33333333	12422.89873	340250.4353	679.1455696	55.49036288	143.2222222	0.793937577	5.1109484	Apo_positive
25938	95.55555556	100.4444444	58985.29412	529276.6847	5292.992647	58.51146738	134.8888889	0.63283108	8.643616241	Apo_positive
25980	1.333333333	33.44444444	9345.026316	11671.01538	3467.105263	63.66114193	52.44444444	0.776983342	7.874369429	Apo_positive
26290	52.66666667	52.11111111	9242.321691	52147.44027	2760.191176	70.52845796	92.77777778	0.841495208	4.496442627	Apo_positive
26302	73.22222222	68.11111111	29825.43116	401255.2061	1670.942029	66.64754079	88.22222222	0.829551407	12.52656352	Apo_positive
26449	30.22222222	74.22222222	45351.98026	145556.5422	551.2203947	66.77883018	112	0.623411102	11.33842358	Apo_positive
26452	116.7777778	95.11111111	13370.60833	1292154.365	4716.011111	56.81286047	259	0.907966009	13.13870357	Apo_positive
26493	59.66666667	64.55555556	10334.68243	237436.0238	2493.364865	58.01405611	120.1111111	0.873312413	33.69596105	Apo_positive
26524	142.3333333	103.7777778	14707.68987	1200738.228	4487.550633	60.47544896	259.2222222	0.797321865	8.396096075	Apo_positive
26554	121.8888889	87.66666667	13483.14826	1066702.816	2700.077035	56.09232699	268.4444444	0.768780327	10.10355065	Apo_positive
26695	89.44444444	63.33333333	12090.70697	195522.7205	1750.483607	63.60201565	102.7777778	0.989819566	23.36387409	Apo_positive
26702	42.22222222	42.22222222	12140.78261	11593.41503	599.8233696	70.26577039	57.33333333	0.843214436	11.28232133	Apo_positive
26732	62.55555556	37.66666667	12558.61919	505396.5889	3568.462209	58.03358807	151.3333333	0.7295582	11.76949949	Apo_positive
26878	26	38.55555556	19324.14216	54381.08896	75.7745098	55.09375137	56.11111111	0.649129968	16.87036663	Apo_positive
26885	36.33333333	47	29842.90625	102362.7155	676.59375	71.28888379	56.77777778	0.798275144	10.55937042	Apo_positive
26950	25.55555556	41.33333333	16922.56604	82891.05143	741.2735849	72.12328336	54.22222222	0.659778	13.08461048	Apo_positive
27099	79.22222222	66.55555556	16339.45349	173221.4669	546.2093023	55.45093914	122.5555556	0.741645797	2.32759101	Apo_positive
27259	34.66666667	43.33333333	17732.78024	82743.25	145.9637097	63.81134996	65.55555556	0.769957985	12.60893283	Apo_positive
27322	59.44444444	95	39109.83571	405918.5622	4147.914286	51.71515441	171.6666667	0.862898348	23.96087087	Apo_positive
27520	30.55555556	75.11111111	12864.49351	418433.7743	815.1883117	60.19799593	126	0.630949717	9.193627297	Apo_positive
27558	70.33333333	81.55555556	43377.69521	131505.8824	3755.989726	59.6371981	116.6666667	0.799978162	19.30396472	Apo_positive
27594	86.33333333	71.22222222	18809.21695	581672.3693	1680.961207	56.77295374	202.2222222	0.614810706	2.333231368	Apo_positive
27714	98.77777778	84.55555556	9703.299699	622545.0815	3008.274096	53.94013164	176.4444444	0.960113348	22.28535207	Apo_positive
27847	40.66666667	74.66666667	24576.48929	119538.721	537.4607143	54.10887129	110.3333333	0.681685873	8.974810812	Apo_positive
27887	81.33333333	17.88888889	12830.56855	676437.0318	2269.797043	65.67996884	235.3333333	0.961975804	4.02056416	Apo_positive
28122	30.33333333	49.22222222	42736.04918	141380.934	1118.967213	65.46100734	66.77777778	0.845090233	13.76007246	Apo_positive
28156	19.44444444	41.55555556	31341.44444	54610.84768	533.5555556	70.58998525	54.22222222	0.765277387	11.24535791	Apo_positive
28165	23.88888889	99	36511.48235	278479.6978	1206.741176	60.42001442	152.4444444	0.768683101	6.626957845	Apo_positive
28207	60.88888889	97.22222222	46560.78036	444095.6799	2499.216071	67.75951487	120.4444444	0.851234753	19.30577657	Apo_positive
28256	50.55555556	52.11111111	22112.70588	134889.7803	744.4705882	61.144878	68.22222222	0.73797078	14.47915159	Apo_positive
28267	50.44444444	56.55555556	13787.31818	119230.3405	5074.943182	53.88307524	104.4444444	0.955386004	19.5226819	Apo_positive
28389	78.88888889	56.77777778	9803.608974	612433.1985	2527.282051	52.2919013	200.8888889	0.779443015	9.133108447	Apo_positive
28480	103.8888889	108.5555556	20696.08696	311969.2587	2010.01087	67.47137754	156.7777778	0.91158549	20.33160783	Apo_positive
28510	46	81.55555556	18861.77817	410033.4669	1130.919014	57.12282488	137.6666667	0.848375506	10.34327088	Apo_positive
28513	93.55555556	5.333333333	13703.54953	530180.5574	3959.879717	61.33714852	183.6666667	0.835693664	4.080045728	Apo_positive
28597	15.44444444	71.66666667	8626.948276	482964.8606	3267.224138	60.67497208	206.4444444	0.839929191	3.127343137	Apo_positive
28618	55.88888889	56.33333333	17303.75338	524191.747	1782.719595	61.33459783	109.7777778	0.79421471	20.22713171	Apo_positive
28667	18.77777778	25.55555556	9006.407895	456563.0275	3293.280702	62.49874737	182.1111111	0.971052894	9.81472602	Apo_positive
28739	11.88888889	58.11111111	46501.375	182791	3342.25	70.06514576	63.77777778	0.786640368	15.10820755	Apo_positive
28775	80	114.5555556	17765.33929	521492.4871	4631.678571	63.54635434	153.3333333	0.927690874	16.82756573	Apo_positive
28863	35.44444444	44	14868.1875	35061.9382	510.125	52.92787722	66.44444444	0.9175022	18.27214735	Apo_positive
28946	22	39.11111111	9091.864583	59266.18634	265.34375	69.45015592	63.55555556	0.659632504	8.979008961	Apo_positive
29006	111.4444444	74.55555556	10895.04167	810344	3223.583333	60.62988974	194.2222222	0.817085141	23.06971401	Apo_positive
29107	104.6666667	68.22222222	8917.734375	472878.8286	1352.875	56.54879094	125.7777778	0.950913637	35.82447952	Apo_positive
29115	13.33333333	59	28756.0026	34980.17208	1645.721354	60.48578505	62.11111111	0.861311492	11.42876587	Apo_positive
29137	30.88888889	42.22222222	24924.57447	20115.72327	3768.005319	70.5073605	51.55555556	0.836979139	11.11275969	Apo_positive
29176	39.55555556	43.44444444	24235.02632	23431.19512	1311.657895	68.71732457	59.88888889	0.893309775	21.99104514	Apo_positive
29281	35.77777778	85	27066.15698	580526.4513	886.630814	55.34094677	163.8888889	0.921219589	24.32932357	Apo_positive
29325	32.88888889	45.44444444	27268.4089	128776.3906	1507.135593	71.64566922	55.55555556	0.816690725	11.42810502	Apo_positive
29520	48.77777778	39.66666667	8905.245763	137693.9286	148.0529661	69.48948204	64	0.834054288	16.6965258	Apo_positive
29589	63.33333333	74.22222222	24474.4375	328920.2533	1253.375	63.84040479	121.8888889	0.762633813	14.58577596	Apo_positive
29593	13	44	22037.22222	54423.17881	176.8888889	62.23352452	55.55555556	0.877139722	15.96114639	Apo_positive
29603	92.55555556	91.55555556	10144.62088	646929.6399	1290.604396	53.40189166	175.2222222	0.868737938	21.50956986	Apo_positive
29668	203.3333333	121.4444444	12510.57576	1309665.298	4622.287879	56.19272144	335.8888889	0.785690089	6.511022739	Apo_positive
29728	50.55555556	88.88888889	56358.31019	439083.1593	5177.162037	65.42945777	117.8888889	0.792575389	9.467452112	Apo_positive
29769	37.55555556	42.88888889	33611.92273	36281.78613	1504.577273	61.89423013	69	0.878992549	7.208685739	Apo_positive
29780	48.77777778	49.88888889	25222.04167	188283.9468	2256.020833	64.0458591	66	0.90704777	17.96632898	Apo_positive
29994	58.11111111	93.88888889	25313.06944	292827.2148	1858.929167	52.0441892	148	0.94699693	19.93492084	Apo_positive
30321	22.33333333	33	12292.93229	37959.85294	513.7083333	64.3687881	53.77777778	0.772512395	7.86064709	Apo_positive
30324	18.33333333	40.33333333	18706.7	54975.84024	2161.18	58.53494257	66.55555556	0.832451621	16.08764421	Apo_positive
30402	39.22222222	35.66666667	9857.183673	10881	3577.346939	54.92215012	73.88888889	0.755144544	21.21293649	Apo_positive
30425	28.77777778	42.11111111	8978.302632	5253.372881	1599.940789	67.95894081	54	0.658402476	13.04518194	Apo_positive
30426	36.22222222	40.66666667	8648	96655.51942	2134.22379	61.4920386	96.44444444	0.648733436	8.085280143	Apo_positive
30438	65.11111111	76.44444444	26573	569094.6494	4119.432292	63.10916753	128	0.865853028	19.54404025	Apo_positive
30474	49.22222222	81.33333333	42025.50735	165519.4184	5755.878676	66.9032215	117.6666667	0.735716944	6.413476508	Apo_positive
30511	69.55555556	92	39715.40299	113317.4364	5383.895522	57.82853934	133.7777778	0.770560001	6.689875307	Apo_positive
30529	16	29	8968.266304	29454.46474	44.11141304	53.03639395	59.44444444	0.923818444	16.16454478	Apo_positive
30531	193.2222222	178.7777778	28744.38462	1492431.353	5283.923077	59.39490495	242.2222222	0.908817606	40.95504707	Apo_positive
30550	1	60.22222222	53879.13281	118716.2725	2878.058594	54.55958815	104.6666667	0.638558073	6.887043888	Apo_positive
30564	27.44444444	48.55555556	40813.94104	69904.67473	194.0518868	68.28582967	55.11111111	0.676939785	12.16912718	Apo_positive
30708	56.66666667	61.66666667	17019.83962	21765.25714	4775.028302	69.99778579	82.11111111	0.776196014	11.4424518	Apo_positive
30779	28.55555556	47.77777778	16356.20283	22878.37097	379.5754717	64.97920006	66.88888889	0.761295943	24.46505544	Apo_positive
31132	3.444444444	60.88888889	26709.40848	53426.75543	650.8683036	62.89237894	94.77777778	0.838436939	4.915020911	Apo_positive
31290	84.22222222	124.2222222	75094.95604	675617.5385	2399.681319	62.49282154	148.2222222	0.846567407	25.63124665	Apo_positive
31385	77.55555556	58.55555556	9048.774194	228638.7222	809.7903226	58.51241001	97.33333333	0.984157297	26.09192727	Apo_positive
31399	97.77777778	32.66666667	10573.44892	975955.2878	5521.989247	60.72724297	272.4444444	0.65908482	6.406145626	Apo_positive
31590	58.44444444	52	11257.39583	181130.9497	124.9791667	65.15090021	89	0.746491744	31.56180997	Apo_positive
31660	93.44444444	94.88888889	68148.73393	274800.06	4031.785714	63.59007605	117.5555556	0.922006498	22.89761894	Apo_positive
31826	43	90.66666667	40792.53024	279383.7643	815.125	56.22437299	144.1111111	0.69417928	6.014766272	Apo_positive
31969	119.4444444	45.88888889	10380.80056	503297.8218	3637.51264	57.91529428	185.8888889	0.721863163	10.66980728	Apo_positive
32055	26.77777778	107.4444444	32474.3587	300439.9043	1526.527174	60.62576847	145.7777778	0.926059234	17.48419201	Apo_positive
32122	128.7777778	170.3333333	60240.50994	1000117.257	5383.740057	57.39274866	229.6666667	0.824814544	8.587779042	Apo_positive
32136	120.2222222	69.22222222	8968.258824	1037957.813	5518.764706	56.57068289	293.2222222	0.566069507	5.663408543	Apo_positive
32306	85.44444444	58.33333333	30107.54167	101827.7186	2447.625	63.1992886	132.2222222	0.811092746	14.1118877	Apo_positive
32324	147.6666667	147.7777778	17206.64794	936902.5674	4210.771789	52.70820189	315	0.881477281	10.52075403	Apo_positive
32377	62.11111111	53.11111111	15489.19643	264261.7313	3163.819643	60.08067917	172.2222222	0.841241574	12.27576146	Apo_positive
32390	23.66666667	84.44444444	32275.57143	413615.0873	2994.428571	64.18878189	156.1111111	0.595803512	5.923612075	Apo_positive
32394	56.55555556	60.44444444	10434.45745	504025.9545	5717.351064	53.424381	202.4444444	0.853946458	14.36685983	Apo_positive
32420	78.77777778	92	50627.4507	756241.6596	3635.929577	64.7173193	140.6666667	0.926468839	17.55190887	Apo_positive
32497	46	64	33736.92151	124439.9453	1772.186047	67.86064143	88.11111111	0.815870265	8.012969689	Apo_positive
32531	111.2222222	157.6666667	12953.875	1328911.31	4614.25	53.66452812	345.4444444	0.569210258	5.166244819	Apo_positive
32561	39	38.88888889	15058.39	34341.71176	1468.58	57.39981631	66.77777778	0.798872932	10.49531225	Apo_positive
32583	63.66666667	104.5555556	34931.4527	272284.408	429.1722973	55.88767031	139.8888889	0.924957708	13.47330711	Apo_positive
32731	28.22222222	41.44444444	17612.81633	40953.66467	387.0816327	69.26059876	51.88888889	0.601129392	6.955183354	Apo_positive
32752	50.77777778	62.77777778	9000.644231	816275.1647	2249.403846	62.84370756	275.3333333	0.891425697	5.713557167	Apo_positive
32863	140.3333333	122.3333333	14357.45192	1306705.858	2032.336538	59.14771211	208.3333333	0.860337818	13.6868469	Apo_positive
32987	34.66666667	93.88888889	19967.18284	542126.7931	1002.910448	59.48885871	153.2222222	0.857376665	11.3163488	Apo_positive
33040	68.55555556	77.88888889	14562.59722	255903.5541	801.6875	57.64083536	134.7777778	0.875949249	37.98492161	Apo_positive
33059	98.55555556	116.5555556	40814.6	929308.3065	3457.4	59.03433237	183.4444444	0.977992279	24.39669124	Apo_positive
33085	33.55555556	106.3333333	51133.25333	251265.7742	492.6933333	62.50008956	133.6666667	0.645300079	10.77038364	Apo_positive
33104	49	168.7777778	39734.72436	1142796.592	4416.528846	57.64099234	270.6666667	0.732335967	10.27814411	Apo_positive
33106	4.333333333	40.55555556	23031.11957	23798.10127	385.3152174	60.70949823	65	0.646171436	5.195747248	Apo_positive
33110	93.11111111	78.77777778	11923.72581	498536.67	2338.754032	64.78962614	124.8888889	0.897473615	26.55118443	Apo_positive
33163	58.88888889	66.33333333	42262.99296	236184.5	1112.40493	58.22289921	121.4444444	0.902747853	15.26527441	Apo_positive
33167	120.8888889	20.77777778	9299.885989	874387.2251	4994.313187	60.31446749	257.4444444	0.761457909	7.960019284	Apo_positive
33240	71.22222222	76.22222222	30073.70548	193361.7742	4772.938356	60.74161436	140.5555556	0.769874769	22.15754151	Apo_positive
33243	73.66666667	65.88888889	10806.99306	103691.825	3827.409722	55.63345975	114.6666667	0.738545262	15.76321244	Apo_positive
33266	14.66666667	49.33333333	37892.39394	88389.08784	2997.651515	66.63339702	73.22222222	0.868174498	11.80369982	Apo_positive
33280	66.77777778	94.11111111	32210.90351	320856.1701	5247.820175	59.91093238	134.8888889	0.893216937	19.1490462	Apo_positive
33306	27.44444444	38.77777778	20869.59434	96979.70787	1047.066038	71.00280503	51.11111111	0.768251804	11.93603664	Apo_positive
33561	47.77777778	59.88888889	22687.39031	18917.35404	220.7908163	66.54732138	66.11111111	0.804776589	9.810946517	Apo_positive
33563	23.88888889	40.44444444	13356.45755	36337.96341	-115.7075472	65.10351783	80.44444444	0.591036705	4.569548358	Apo_positive
33813	34	44.11111111	20745.43155	126984.1818	851.3660714	57.98331096	82.11111111	0.809086834	10.32823195	Apo_positive
33867	100	108.8888889	56513.1189	294724.3497	4518.57622	61.60894442	138.8888889	0.94493485	7.721668714	Apo_positive
34086	66.77777778	103.4444444	75765.44643	417417.9828	5558.151786	62.40810266	126	0.908186099	18.04361307	Apo_positive
34089	80.11111111	82.11111111	39442.23077	427738.6186	2747.138462	64.17537908	147.2222222	0.821674512	23.33433837	Apo_positive
34157	30.77777778	50.88888889	17820.82143	38893.49425	4172.022321	56.65517041	64.22222222	0.70456678	17.82028316	Apo_positive
34174	69.66666667	117.2222222	13553.94947	950554.9935	4653.198138	58.16578131	346.5555556	0.926059951	10.46418482	Apo_positive
34240	28	41.22222222	17265.12	35015.03593	604.09	65.01327571	74.44444444	0.85280772	20.81307659	Apo_positive
34400	137.1111111	138	23735.69388	1279189.276	5166.040816	59.47233389	212.1111111	0.919318877	29.14167186	Apo_positive
34435	38.88888889	102.2222222	37057.37037	362751.5148	1021.950617	51.64356125	172.4444444	0.721941796	7.956328729	Apo_positive
34462	34.33333333	113.3333333	58024.46465	1144274.896	2568.881313	56.18281197	183.1111111	0.864757815	15.32589805	Apo_positive
34466	118.8888889	112.4444444	44704.08442	978044.7011	4727.821429	54.65761778	202.8888889	0.876940523	33.04337535	Apo_positive
34590	141.5555556	87	8717.230603	1268536.301	3331.797414	53.91810684	283.6666667	0.814739297	17.44395669	Apo_positive
34640	48	156.5555556	61988.11538	870308.2137	3455.442308	55.80583943	235.1111111	0.637041165	5.429980796	Apo_positive
34701	47.11111111	49.77777778	24488.5082	106793.3415	5274.295082	73.2620137	58.44444444	0.745035006	16.72715401	Apo_positive
34767	65.77777778	73.33333333	17697.69863	88766.39331	3975.674658	59.37596425	120.8888889	0.924300664	5.59093867	Apo_positive
34801	55.22222222	75	32168.66477	309913.7559	828.9375	65.26943231	90.33333333	0.904729446	13.45365699	Apo_positive
34860	65.33333333	67.66666667	29038.44444	360409.0251	1106.902778	59.66135845	142.5555556	0.966083336	17.58854087	Apo_positive
35135	86.22222222	85.22222222	16624.55929	470779.2356	1802.634615	58.87319408	139.6666667	0.809049529	19.22455868	Apo_positive
35231	47.66666667	53.11111111	10271.65797	496039.9281	3218.502747	60.10460709	266.2222222	0.682513704	5.227157529	Apo_positive
35265	31.77777778	44.33333333	21010.26613	96280.82857	2118.66129	70.50640796	57.77777778	0.711269743	13.07494618	Apo_positive
35378	37	35.33333333	9179.444444	15169.24359	1093.777778	63.44199142	62.77777778	0.885429929	8.763950665	Apo_positive
35414	92	98.88888889	20490.08696	389037.679	4499.695652	60.0501343	162.1111111	0.962621001	15.12201277	Apo_positive
35458	66.44444444	104.1111111	69571.36378	660511.1081	2262.267628	59.40919949	139.7777778	0.924779378	9.496144954	Apo_positive
35486	208.3333333	101.3333333	13325.02523	479518.5525	5056.697248	54.79296435	270.6666667	0.883158674	10.46072639	Apo_positive
35665	65.11111111	71.55555556	44821.23162	298220.9977	1205.632353	62.66274426	99.66666667	0.905186847	13.30508292	Apo_positive
35672	69.11111111	89.88888889	98992.16901	356177.8472	3891.985915	70.52068658	109	0.789346752	16.36364013	Apo_positive
35708	69.44444444	74	42324.28484	178522.3534	3142.588115	65.05315947	109.7777778	0.645823888	11.77835917	Apo_positive
35782	84.77777778	90.44444444	29338.02809	130150.9236	2851.146067	55.01108705	159	0.772138502	22.9457228	Apo_positive
35960	42.44444444	36	10921.42553	61716.38961	2749.973404	65.82239975	62.33333333	0.686171124	21.45271934	Apo_positive
36056	67.44444444	67.77777778	8673.434783	462998.3333	2330.978261	64.66780635	183.3333333	0.817101329	9.494107238	Apo_positive
36143	51	45.66666667	11245.58468	95561.39024	579.0383065	64.36819708	69.22222222	0.831822373	7.469815932	Apo_positive
36220	101.5555556	11.33333333	11509.26842	999579.929	5588.557895	55.39543233	245.5555556	0.806982321	10.84253498	Apo_positive
36238	73.22222222	63.33333333	10334.21747	139912.5386	1346.255137	56.06796245	128.4444444	0.899915772	34.17352435	Apo_positive
36306	61	82.77777778	59840.06944	436533.6082	3201.152778	56.04407887	152.5555556	0.874068793	10.47782046	Apo_positive
36308	26.77777778	41.77777778	15667.98333	42517.21569	5647.941667	68.98306612	60.33333333	0.609304491	7.105562036	Apo_positive
36433	69.88888889	94.33333333	39983.62702	440393.9005	1413.959677	62.739252	138.2222222	0.896993034	6.55331483	Apo_positive
36529	52.66666667	51	24221.6444	91635.53906	2695.74569	67.38843167	67.55555556	0.782118394	20.80450581	Apo_positive
36547	58.66666667	91.33333333	10872.91176	510482.0833	1259.413603	59.77874281	129	0.738265855	22.37231014	Apo_positive
36713	81.22222222	81.66666667	16006.56352	267558.6481	2109.305328	68.14566808	111.7777778	0.952326138	34.05527008	Apo_positive
36848	159.8888889	106.2222222	17032.66055	1101621.324	546.0733945	52.97910289	346.1111111	0.958513103	13.75876164	Apo_positive
36858	73.66666667	84.77777778	57476.56507	278626.1765	2025.150685	67.05417783	111.6666667	0.869666219	11.89100902	Apo_positive
36950	55.55555556	95.66666667	20812.71071	287136.9578	3291.6125	65.30596728	128.3333333	0.776029188	19.8235233	Apo_positive
37022	57.11111111	82.66666667	14449.28659	489891.818	1381.839939	63.44551125	135.7777778	0.748845497	7.972169161	Apo_positive
37161	84.55555556	87.66666667	12745.42169	444038.3462	2311.585843	56.94078631	168.2222222	0.907309186	17.50726795	Apo_positive
37192	22.44444444	54.88888889	30300.60169	77637.03743	1125.004237	62.48093483	67.33333333	0.60550548	11.63331465	Apo_positive
37281	24.77777778	37.22222222	13772.25	24147.58803	2348.875	63.47968706	58.66666667	0.764381819	8.573292167	Apo_positive
37320	99.22222222	103.4444444	40693.43987	518502.6337	3134.136076	52.0806636	176.7777778	0.808777117	22.20217922	Apo_positive
37332	35	46.77777778	36684.19384	99543.7413	2972.315217	63.19381009	63.11111111	0.751050371	13.3055474	Apo_positive
37392	50.66666667	63.77777778	31257.41667	286738.7143	1681.291667	59.23911598	102	0.836596118	15.37388713	Apo_positive
37414	87.77777778	67.66666667	9369.315625	323604.7945	866.3796875	56.0546767	120.4444444	0.963089422	24.65807391	Apo_positive
37521	65.55555556	112.5555556	47040.27027	486013.4803	3962.655405	58.0049691	151.1111111	0.834640713	10.0689998	Apo_positive
37530	79.77777778	99.66666667	20185.28697	674191.1118	2264.364437	58.28026663	139.6666667	0.843813962	19.26265677	Apo_positive
37581	47.55555556	63.77777778	28014.62028	94941.71389	3640.599057	68.28956245	72.55555556	0.608095843	6.947395278	Apo_positive
37686	23.33333333	27	8844.057692	27031.98603	830.0625	52.01908171	63.22222222	0.792807284	11.75129774	Apo_positive
37754	86	76.44444444	12301.80912	212007.4894	1670.773649	66.11717211	112.5555556	0.894924662	18.66742935	Apo_positive
37759	40.11111111	47.88888889	18046.56897	35480	4288.431034	73.72256665	59.66666667	0.749543467	11.86450107	Apo_positive
37846	71.44444444	98.33333333	36631.98125	551627.9429	2753.55	60.96733673	157.7777778	0.905044766	18.11608216	Apo_positive
37956	28.88888889	65.33333333	51123.63014	64100.11895	808.630137	61.92548702	86.88888889	0.825949723	16.19251256	Apo_positive
38073	0	32.66666667	11117.11563	-665.6374046	5233.353125	59.79698264	61.22222222	0.697597395	7.193102985	Apo_positive
38101	42.11111111	47.33333333	44410.29508	122077.2424	3555.786885	69.06566026	50.77777778	0.926814307	13.62572833	Apo_positive
38105	70	59.11111111	10216.22727	517179.2675	1109.5	52.04724645	170.3333333	0.925839819	29.79152488	Apo_positive
38123	70.77777778	68.22222222	11567.74405	324889.1491	887.6071429	53.77074469	161.1111111	0.825891998	24.83147049	Apo_positive
38163	178.3333333	152.1111111	13555.1301	1841309.709	5275.028061	53.08848006	315.5555556	0.719389399	13.89333117	Apo_positive
38222	55.55555556	72.33333333	19491.96635	387228.2738	3131.761218	62.04841593	128.3333333	0.876075971	19.02827623	Apo_positive
38379	158.2222222	180.6666667	169702.2841	309321.1611	4984.833807	62.71593406	225.4444444	0.766435056	9.016681709	Apo_positive
38475	80	112.7777778	32074.35882	523830.6545	3282.526471	55.82674129	171.4444444	0.963094199	14.5930477	Apo_positive
38511	59.77777778	85.11111111	45651.45968	566397.6051	2396.407258	58.91442117	130.8888889	0.77452215	15.33938168	Apo_positive
38915	30.77777778	23.77777778	9279.470238	451516.0993	1793.909226	56.97602479	172.1111111	0.916259395	26.20459502	Apo_positive
38998	27.88888889	69.55555556	20079.59649	110729.9185	554.2938596	56.16179004	79.66666667	0.941567371	26.85747265	Apo_positive
39029	98.44444444	56.44444444	17011.80128	186801.5358	1850.605769	61.59189865	162.2222222	0.840070769	19.57961932	Apo_positive
39031	25.55555556	42.22222222	22742.71037	53314.52381	1433.527439	68.81971302	56.22222222	0.918367001	12.17377183	Apo_positive
39222	76	63.66666667	9465.461538	144771.0224	1378.669231	66.66798216	97.77777778	0.856891616	20.87359076	Apo_positive
39276	31	37.11111111	24539.2217	76849.89665	166.3561321	63.22017082	53.33333333	0.829853198	14.11439583	Apo_positive
39307	22.11111111	38.55555556	19188.33565	47952.73743	1105.810185	60.66244214	53.88888889	0.730936102	11.53749318	Apo_positive
39359	47.44444444	70.22222222	38402.41791	245427.0619	527.2164179	63.35659683	93.44444444	0.84696443	17.64316572	Apo_positive
39468	63	68.55555556	14595.54032	428208.0228	1183.80914	53.53320905	149.4444444	0.935670673	21.23632017	Apo_positive
39505	83.66666667	75.44444444	13009.54167	257993.305	657.2333333	56.00007853	134	0.868128867	22.92424131	Apo_positive
39578	24.44444444	34.11111111	9626.285714	16631.09884	919.75	67.08280293	51.77777778	0.6016353	8.81569794	Apo_positive
39595	75.55555556	70.11111111	9133.606707	263939.69	361.7454268	53.01223885	139.2222222	0.981724854	36.71200863	Apo_positive
39624	39.88888889	46.88888889	13543.04508	63252.00769	683.9364754	64.2992775	67.44444444	0.859178309	22.51216475	Apo_positive
39637	40.22222222	30.66666667	9367.042614	27612.58088	1333.045455	68.09589318	60.33333333	0.889689996	21.14893871	Apo_positive
39668	25.44444444	32.88888889	14034.32813	91969.97738	187	53.58321724	57.88888889	0.968470972	20.11981538	Apo_positive
39735	55	68.77777778	21085.78163	350403.5903	2105.052711	64.16721558	123	0.740285185	21.74417685	Apo_positive
39741	0	32.88888889	10791.02976	6357.078571	351.4672619	58.74771589	58.55555556	0.627630732	6.644705904	Apo_positive
39760	73.11111111	78.66666667	9987.472603	509187.3544	2273.232877	60.93812425	130.7777778	0.89528592	26.13135399	Apo_positive
39893	15.11111111	50.44444444	16255.44477	33447.21583	118.8081395	66.42919871	64.33333333	0.837266599	20.9902424	Apo_positive
39917	85.55555556	117.1111111	74769.32432	721836.5591	3910.070946	62.45094791	151.6666667	0.987622614	20.33595067	Apo_positive
39923	20	35.55555556	11644.95652	8694.46	3139.266304	63.87023514	59.77777778	0.608200249	4.686120191	Apo_positive
39936	56.77777778	44.33333333	10504.20058	745997.9512	5502.973837	52.67307774	217.1111111	0.804493455	10.95610539	Apo_positive
39988	80.22222222	80.22222222	62085.04966	426104.7218	2683.75	59.98190213	162.5555556	0.824797966	7.725560732	Apo_positive
40062	81.77777778	53.33333333	9061.456439	175995.3811	749.780303	69.14542606	85	0.816277922	22.49774679	Apo_positive
40125	56.44444444	20.22222222	9737.741935	275893.656	2466.25	66.99134937	145.2222222	0.692782386	5.997069985	Apo_positive
40164	118	149.4444444	36651.45058	912743.6589	5023.752907	54.59425978	293.3333333	0.580176698	5.892717368	Apo_positive
40190	47.44444444	46.88888889	11310.625	174864.2512	274.125	67.39172277	93.66666667	0.898240385	14.61129032	Apo_positive
40265	50	54.22222222	28648.89167	85185.65482	2298.675	56.38569171	79.44444444	0.936095017	17.8423439	Apo_positive
40313	201.1111111	153.6666667	17817.86765	1023840.362	2157.613971	55.12994497	360.2222222	0.611220932	5.468744996	Apo_positive
40440	69.11111111	61	9244.05102	120777.9256	2517.807432	54.54005124	118.8888889	0.737075913	6.286407311	Apo_positive
40592	39.22222222	48.44444444	31894.74561	82075.54211	869.2105263	69.64363801	58.33333333	0.925121447	17.06542908	Apo_positive
40605	60.55555556	94	23932.27869	631055.6976	1707.848361	61.15766861	134.6666667	0.836345366	22.67551634	Apo_positive
40724	121.1111111	97.88888889	12212.7658	278133.7162	1172.300287	52.55118471	168.2222222	0.833176791	8.561448387	Apo_positive
40784	13.33333333	59.77777778	20669.89484	91847.90476	1989.488095	62.5704513	79.55555556	0.877678804	6.142896517	Apo_positive
40797	58.77777778	55.22222222	9020.8125	221054.4282	1210.9375	65.55745688	87.55555556	0.745188581	13.25146339	Apo_positive
41102	106.7777778	156.2222222	43083.35185	1091935.276	3991.518519	55.51289275	226	0.877822177	20.35926774	Apo_positive
41108	70.33333333	77.44444444	20726.72093	522935.3868	2358.302326	62.44469958	142	0.880746766	13.91379292	Apo_positive
41364	62.77777778	59.88888889	12665.78409	216057.988	1226	53.02756241	130.8888889	0.807597294	18.52870948	Apo_positive
41369	58.88888889	59.77777778	8614.655172	150173.3163	620.2672414	70.3195008	90.44444444	0.768308368	23.49934039	Apo_positive
41531	43.11111111	52.55555556	28311.86538	22130.54651	1254.875	62.89215016	64.77777778	0.903151856	18.67498761	Apo_positive
41545	40.33333333	67.22222222	34782.85307	73547.08967	4089.760965	69.52471022	91	0.794702091	10.43070235	Apo_positive
41805	44	56.77777778	10220.1088	295799.615	1542.543981	61.78619952	129.7777778	0.75208992	12.99328074	Apo_positive
41817	90.77777778	103.1111111	42144.665	1005144.367	5483.16	63.97807267	151	0.902532001	29.82114612	Apo_positive
41840	22.33333333	36.77777778	14973.89444	22388.88194	2658.5	55.84799961	72.11111111	0.855457387	10.42137119	Apo_positive
41941	57.33333333	84.66666667	37114.33929	364423.9635	1214.357143	57.63593197	132.8888889	0.82161812	15.27098564	Apo_positive
41983	104.6666667	123.7777778	62001.25	550975.6817	3043.71875	59.55459503	151	0.714494832	13.88262372	Apo_positive
41984	0	35.55555556	12197.94196	29514.81319	990.0267857	63.59639428	51.44444444	0.740544331	9.905336776	Apo_positive
42077	31.44444444	54.22222222	10123.88839	493003.3155	458.0758929	56.56094674	139	0.882653157	8.516281748	Apo_positive
42214	64.88888889	53.44444444	10183.18	226055.0195	1895.51	68.97366878	78.11111111	0.645987606	14.68684822	Apo_positive
42288	90.88888889	128.7777778	68541.49495	585444.2194	3176.984848	57.97887255	175.6666667	0.950696534	21.24634478	Apo_positive
42431	56.77777778	81.44444444	21089.77273	184520.1899	1569.345455	54.70923774	125.2222222	0.956288319	19.78207302	Apo_positive
42463	32.11111111	33.77777778	16548.96809	9134.142857	2275.553191	69.5009709	64.44444444	0.793503467	17.63815565	Apo_positive
42468	19	86.33333333	34673.07937	367982.5434	1452.214286	58.04393601	126.4444444	0.708477383	8.638120792	Apo_positive
42501	64.77777778	57.55555556	10426.77778	90468.3913	829.0740741	64.04852321	98.44444444	0.794711631	31.05035142	Apo_positive
42511	88.88888889	65.22222222	8837.428819	330011	273.8472222	55.7649528	115.6666667	0.877656428	29.8097926	Apo_positive
42552	122.8888889	60.88888889	9412	507170.9766	4484.16791	54.18353963	194.8888889	0.760684071	10.59314757	Apo_positive
42703	22.11111111	31.55555556	16764.86719	14016.50915	4813.546875	53.83363536	56.33333333	0.853199912	14.1482266	Apo_positive
42755	84.66666667	63.44444444	10031.77027	603147.6526	2960.567568	53.53168758	145.6666667	0.875268992	17.29682986	Apo_positive
42877	55.44444444	91.44444444	33131.38953	384627.6031	1883.671512	62.75094341	126.2222222	0.930605384	28.09875937	Apo_positive
42996	22.77777778	40	21073.03472	56274.76099	1183.243056	72.40457126	51.55555556	0.893144124	12.69598121	Apo_positive
43018	32.77777778	75.66666667	42475.8908	257877.3681	711.1724138	60.74174544	127.5555556	0.795486293	5.688995349	Apo_positive
43061	65	91.88888889	55693.25	643466.8541	2417.71875	63.0657078	134.8888889	0.730686881	13.04061291	Apo_positive
43113	32.77777778	47.44444444	25495.04687	105431.3963	4239.03125	64.3643997	72.77777778	0.600214342	7.569788151	Apo_positive
43327	106.2222222	105.3333333	34401.3634	419441.6556	5647.532216	59.61927067	173.4444444	0.844948069	19.62826956	Apo_positive
43340	53.44444444	59	11583.64552	77391.61842	1627.451493	60.64116813	94	0.862758296	16.71594566	Apo_positive
43432	112	101.2222222	26704.86397	371687.1354	2810.598039	52.14847302	199.8888889	0.855136774	4.237918069	Apo_positive
43452	87.55555556	66.66666667	8748.766949	358931.4788	1792.745763	59.32543872	113.3333333	0.882317546	25.65796001	Apo_positive
43504	0	41.44444444	11333.50227	9992.625654	313.6113636	52.08770882	61.44444444	0.796667417	9.531637511	Apo_positive
43536	20.11111111	36	9879.482558	76557.98201	2706.09593	68.71625245	60.88888889	0.78231033	5.01743647	Apo_positive
43650	0	30	15509.52273	9427.969388	771.6392045	51.70354276	56.55555556	0.618197565	7.958284329	Apo_positive
43652	60.55555556	51.55555556	9881.15625	72787.61187	2597.34375	69.23184595	77	0.848507338	18.69955367	Apo_positive
43659	77.44444444	102	37940.92771	261335.7849	3448.975904	52.96292624	145.6666667	0.852195852	19.48082909	Apo_positive
43666	33.88888889	52.22222222	17910.59259	64482.48889	1111.648148	72.36477624	66.77777778	0.80119111	11.5135625	Apo_positive
43686	43.22222222	33.33333333	16290.84375	26945.3262	4556.982143	65.27859018	73.55555556	0.707107575	23.79389771	Apo_positive
43689	48.22222222	58.88888889	21976.65672	150228.037	3052.641791	69.31016211	74.88888889	0.776114084	12.69490404	Apo_positive
43740	104.6666667	70.44444444	9346.928241	457738.5109	2060.118056	61.67617519	165.6666667	0.826983406	10.49766288	Apo_positive
43832	44.88888889	71.33333333	24020.70139	322084.1303	1514.100694	63.60194497	109.5555556	0.83534149	23.68325025	Apo_positive
43841	41	52	24111	80473.35635	1269.891204	67.30171648	63.44444444	0.629947089	10.6283036	Apo_positive
43979	28	34.66666667	15624.76136	23314.76776	914.5954545	63.97270564	52.55555556	0.877733975	13.92851827	Apo_positive
44095	74.77777778	98.22222222	48304.06429	423806.966	2767.028571	58.28837321	133.7777778	0.887659781	15.41611182	Apo_positive
44200	70.11111111	141.5555556	135631.642	499670.7778	4885.518519	52.41648216	223.8888889	0.836832802	7.050438358	Apo_positive
44241	147.4444444	135	18230.43678	704533.3973	1652.896552	64.2888318	209.1111111	0.713593495	19.04072162	Apo_positive
44281	75.55555556	109.4444444	42616.39368	792853.3238	3123.567529	63.77699727	153.5555556	0.791693426	12.00405541	Apo_positive
44299	17.44444444	27.22222222	10893.64912	27643.65657	5623.614035	67.16818542	59.55555556	0.736023666	8.33276887	Apo_positive
44321	42.33333333	48	13141.22794	63460.76852	601.0128676	56.77380599	85.22222222	0.795477498	13.14065142	Apo_positive
44409	54.11111111	49.33333333	10927	182288.3256	2267.896226	71.43658681	74.33333333	0.839078018	20.2818853	Apo_positive
44569	32	107.3333333	80795.92045	401656.7293	2130.204545	54.35145	169.3333333	0.772727001	14.4346311	Apo_positive
44599	59.44444444	49	8645.928571	232621.3068	857.5714286	59.73253244	110.7777778	0.71225597	18.89975662	Apo_positive
44610	84.77777778	70.77777778	17406.01124	438658.204	2758.379213	53.67836922	153.7777778	0.694975362	10.47768433	Apo_positive
44828	160.4444444	120.7777778	15984.20685	1082806.73	5322.462798	51.6389539	276.6666667	0.984580264	28.53244682	Apo_positive
44851	104.3333333	75.22222222	11102.35417	990530.2227	2613.3125	54.78289819	178.5555556	0.981238568	15.33813533	Apo_positive
44975	48.66666667	47.77777778	36185.82923	177866.9603	3544.380282	63.50431242	78.66666667	0.824061627	16.24865519	Apo_positive
45016	4.444444444	47.77777778	42644.71934	43767.2017	3004.716981	54.10934848	81	0.864215678	9.870687383	Apo_positive
45103	75.55555556	80.11111111	22485.4879	197440.016	1962.233871	66.41690954	105.4444444	0.896430233	21.23368357	Apo_positive
45165	69.55555556	84.66666667	27113.02155	437878.4632	2157.275862	66.25463688	143.8888889	0.876389061	21.20283567	Apo_positive
45266	79.55555556	108.5555556	70881.19178	429923.6332	2893.604452	53.82123922	161.8888889	0.75202356	8.3655053	Apo_positive
45270	70.33333333	62.77777778	8635.0625	551769.8163	3898.857143	59.53855376	235.3333333	0.97918394	12.52822505	Apo_positive
45328	90.33333333	53.88888889	9563.073529	502827.871	3268.283088	53.85211826	243.3333333	0.801933137	13.24442057	Apo_positive
45552	55	84.88888889	39359.18006	430022.2898	2222.157738	58.37173046	155.8888889	0.733246373	16.06649882	Apo_positive
45558	21.22222222	34	10084.375	69884.28571	138.6527778	55.03203701	68.66666667	0.851867849	12.04068303	Apo_positive
45569	36.77777778	105.3333333	57294.02985	538296.4444	2333.089552	59.66793445	131.5555556	0.797435032	10.71345823	Apo_positive
45654	137.1111111	78	8861.962871	820136.7088	1982.621287	52.86443151	177.6666667	0.811036226	22.77174302	Apo_positive
45714	207	46.33333333	9624.632353	595359.9381	3243.735294	52.28246927	285.6666667	0.730225045	11.04075763	Apo_positive
45735	17.22222222	28.77777778	9332.028846	43419.68306	225.4230769	61.46095233	50.77777778	0.748927508	9.84076962	Apo_positive
45811	40.22222222	42.77777778	13810.98571	77592.77412	183.9785714	54.02836681	65.77777778	0.885151327	18.73265951	Apo_positive
45939	94.22222222	109.8888889	62526.42683	622499.9542	4022.829268	59.01729888	134.5555556	0.933045835	20.79335713	Apo_positive
46001	70.77777778	27.44444444	11129.48529	167960.677	3434.654412	57.21776444	180.6666667	0.843805668	7.691308492	Apo_positive
46039	31	40	13567.13265	24789.67544	974.4795918	66.41051503	55.33333333	0.793167163	15.57794222	Apo_positive
46057	117	42.44444444	15091.49157	1236073.012	5325.43118	52.90827919	277.7777778	0.913395075	9.828749928	Apo_positive
46058	81.11111111	77.77777778	27356.42808	335451.9421	1909.763699	57.94980799	146.4444444	0.792251978	24.79094131	Apo_positive
46083	97.77777778	109.4444444	9383.630814	903159.9167	3012.994186	57.09344104	257.2222222	0.906373589	6.336821646	Apo_positive
46266	19.44444444	35.33333333	8604.875	29444.51299	181.1	58.30741649	63.33333333	0.948452083	10.4465842	Apo_positive
46347	32.88888889	84.22222222	43651.60667	252029.5062	1357.973333	54.25601016	118.2222222	0.765595615	8.438018704	Apo_positive
46425	8.444444444	51.55555556	19555.62963	77651.8427	152.4444444	56.96349573	67.33333333	0.597740932	5.507864358	Apo_positive
46529	112	74.33333333	9392.976744	735991.5833	5042.686047	56.41114068	269.4444444	0.605573663	5.886152134	Apo_positive
46536	50.33333333	42.33333333	10605.04303	100378.9112	5249.620902	72.47963432	62.44444444	0.776514006	20.92416268	Apo_positive
46540	114.5555556	63.66666667	11525.06176	401276.3893	1186.173529	55.16035951	144.6666667	0.870480767	30.34084591	Apo_positive
46584	130	93.88888889	15578	682206.878	4097.144231	61.64345282	301	0.737283143	9.880161288	Apo_positive
46594	57.77777778	64.77777778	70172.2	120332.1887	3401.284615	68.5756923	76.44444444	0.833076795	13.86892263	Apo_positive
46702	51.77777778	93.22222222	37415.66667	244777.7	2500.493056	54.02931162	139.2222222	0.942938645	16.03119133	Apo_positive
46724	41.66666667	43.66666667	19533.02174	161463.6939	1521.646739	61.28258896	73.22222222	0.857270864	9.77426557	Apo_positive
46859	74.66666667	108.2222222	23407.94149	692836.2984	3186.972074	54.24186865	148.3333333	0.844487402	22.21905872	Apo_positive
46864	81.88888889	83.33333333	39709.46512	577605.7509	4481.366279	65.24715938	152.1111111	0.792952031	13.03376786	Apo_positive
46921	109.3333333	126.5555556	17465.05882	785126.7527	1719.264706	55.40577322	200.5555556	0.768353638	13.44876333	Apo_positive
46953	80.44444444	101.4444444	11346.24485	911601.3617	1833.329897	56.37058238	193.5555556	0.868340132	10.23253996	Apo_positive
46998	65.55555556	52.66666667	13645.44853	577648.7149	2474.830882	60.15989318	159.5555556	0.938586832	28.99185498	Apo_positive
47041	15.88888889	60.33333333	47567	246928.0754	4516.939655	58.90290081	90.66666667	0.726106451	10.90926449	Apo_positive
47094	111.6666667	110.4444444	86754.75602	368586.5161	5476.579819	55.10547493	151.3333333	0.801724252	12.64930342	Apo_positive
47131	17.33333333	35.11111111	10345.74468	14412.60377	670.7659574	62.27011245	76.44444444	0.592749827	4.056605844	Apo_positive
47190	42.11111111	115.3333333	10411.03397	619231.2075	3949.342391	61.06885834	280.6666667	0.824110545	11.34938988	Apo_positive
47370	27.77777778	44.88888889	33299.52851	21699.78608	1711.530702	53.77855404	80.55555556	0.909862042	16.17459274	Apo_positive
47445	78.88888889	76.88888889	18701.35776	614872.2194	1452.99569	60.60305223	154.5555556	0.748091822	15.92614278	Apo_positive
47450	71.88888889	94.11111111	47227.315	578855.0617	4607.26	65.41235339	117.4444444	0.927171647	16.42800142	Apo_positive
47611	116.2222222	77.33333333	9825.204819	494124.4091	1384.53012	53.92412832	169.7777778	0.841634713	12.90034252	Apo_positive
47679	26.88888889	62.88888889	18236.89506	458514.3233	4024.728395	55.73808887	252.5555556	0.690818602	4.053943934	Apo_positive
47688	58.33333333	51	49200.48305	126039.1739	1789.29661	64.20306171	66.33333333	0.877212955	17.31950865	Apo_positive
47703	31.44444444	48.66666667	12481.95902	30855.10448	216.1434426	52.05148704	79	0.680711608	12.05722058	Apo_positive
47727	33.44444444	46.33333333	11229.61842	24107.612	1573.039474	72.0021777	57.66666667	0.768504086	9.832011905	Apo_positive
47755	27.33333333	41	11027.85256	132938.1289	683.8589744	63.24647668	65.11111111	0.821122312	12.57759655	Apo_positive
47823	105.2222222	105.4444444	52780.56322	1024334.993	5025.484195	59.80572912	179.1111111	0.971292091	23.37823597	Apo_positive
47962	36.22222222	41.33333333	11882.87097	196427.4233	643.983871	59.17711244	94.44444444	0.863700869	7.502173925	Apo_positive
47985	101.4444444	90.11111111	76238.40909	536432.2432	3333.386364	56.61520783	124.7777778	0.876746361	5.446096059	Apo_positive
47988	62.33333333	66.77777778	14249.46127	177442.436	609.4084507	61.19625114	102.4444444	0.761927392	38.02764799	Apo_positive
48016	58.66666667	63.55555556	21605.36957	11465.10403	3293.967391	65.62874839	80	0.751358779	13.1331285	Apo_positive
48124	66.22222222	83.44444444	46457.6875	398729.7273	2014.9375	52.47044576	142.7777778	0.892913501	23.78808209	Apo_positive
48135	6.888888889	32.22222222	28603.375	18241.07429	5186.483491	51.99724586	52.22222222	0.675121602	7.978625926	Apo_positive
48185	31	54.22222222	11332.61538	366845.7658	5002.923077	57.81909331	108.3333333	0.783236753	24.61247021	Apo_positive
48188	50.33333333	46.66666667	9038.511194	147391.6786	739.4235075	63.127331	72.55555556	0.788488796	6.464781639	Apo_positive
48368	141.7777778	46.77777778	11555.88101	923727.9115	5028	52.53380696	361	0.576005571	4.932353345	Apo_positive
48414	29.66666667	40.33333333	9158.619048	38838.78818	390.7142857	55.69372466	67.22222222	0.845627865	19.71940538	Apo_positive
48417	19.88888889	73.55555556	36839.45395	207034.996	1823.743421	58.28543825	122.5555556	0.880275345	9.402764359	Apo_positive
48425	25.55555556	60.88888889	52709.73913	79974.19608	3508.608696	66.90146297	71	0.808078959	6.461813413	Apo_positive
48475	27.11111111	48.44444444	19940.90909	91356.90625	517.0909091	52.92431575	70.44444444	0.719677737	10.05964575	Apo_positive
48552	102.1111111	89.22222222	16656.80937	538120.6455	924.615625	66.55676459	128.6666667	0.919011313	32.75791185	Apo_positive
48586	74	49.11111111	12014.39244	569726.7686	746.9680233	53.41667833	189.3333333	0.844779746	4.62284686	Apo_positive
48713	58.22222222	73.77777778	38857.30449	504817.9232	1483.121795	60.61862466	121.7777778	0.919356173	24.88427602	Apo_positive
48723	108.8888889	103	11797.78289	334323.5494	1185.646382	64.91641016	165.6666667	0.889131819	34.08488166	Apo_positive
48852	79.22222222	118.2222222	81045.35714	605098.9787	5412.21131	63.63275984	155.7777778	0.661644847	10.03781776	Apo_positive
48860	55.88888889	50.11111111	11954.8125	240600.56	388.0839844	52.77157663	94.55555556	0.772397877	25.72215772	Apo_positive
48890	39.88888889	43.11111111	26504.76923	140202.8914	926.5384615	65.19880255	61.88888889	0.887383347	14.73598569	Apo_positive
49070	40.11111111	63.55555556	25149.93939	376937.3401	3847.882576	63.83461189	105.3333333	0.838150844	6.896854635	Apo_positive
49089	19.22222222	43.22222222	16449.21528	55623.94737	179.5300926	61.64607569	63.55555556	0.779907152	12.87921395	Apo_positive
49106	108.4444444	86.55555556	9029.218085	776419.3163	4401.345745	59.63758351	273.3333333	0.905857019	8.139225451	Apo_positive
49119	144.5555556	80.33333333	10913.86224	647331.4136	581.0510204	51.73138987	190.5555556	0.765432035	11.11334278	Apo_positive
49145	77.22222222	82.55555556	41258.92089	391680.7568	2560.761076	59.27702116	139.8888889	0.708804718	19.04429395	Apo_positive
49190	116.8888889	107	10334.81618	875719.3794	2744.546569	53.25458261	323.6666667	0.805722421	10.7262397	Apo_positive
49231	20.88888889	75	36677.28889	229873.0448	1297.933333	68.76657385	115	0.764652089	10.03880966	Apo_positive
49250	160.7777778	105.6666667	11965.95346	711457.8952	2577.719415	51.71944099	344.1111111	0.913255386	11.01780757	Apo_positive
49261	22	46.55555556	25762.375	123721.8217	381.625	62.30680668	64.44444444	0.867563762	14.05612011	Apo_positive
49406	100.5555556	95	24668.66162	603062.7827	2660.719697	59.23938615	197.7777778	0.842504032	16.96085922	Apo_positive
49449	59.33333333	88.55555556	51262.50746	762006.1794	3367.029851	62.56164626	136.5555556	0.860209091	19.05119888	Apo_positive
49470	143.1111111	130.4444444	19199.40179	1052721.273	2715.267857	58.66980551	243.2222222	0.922587596	40.33909641	Apo_positive
49472	21.88888889	47.11111111	13699.94894	155239.8537	742.6390845	62.80529441	104.3333333	0.748199603	10.38456676	Apo_positive
49505	88.33333333	97.44444444	11836.06897	384630.6121	-873.5474138	54.94254092	174.8888889	0.82293622	30.65236568	Apo_positive
49568	78.88888889	63.66666667	9412.875	213857.3274	5036.5	61.93897572	101.1111111	0.888852557	24.81978885	Apo_positive
49587	106.5555556	67.88888889	11144.67771	441565.7132	1161.605422	52.25582753	145.5555556	0.937915481	3.363179879	Apo_positive
49617	80.88888889	69	27247.21154	482998.5714	2110.557692	60.67555808	128.8888889	0.778003941	16.08387481	Apo_positive
49624	70.77777778	74.11111111	61005.88771	77779.14541	2084.038136	58.23170616	121.3333333	0.800358377	9.664539108	Apo_positive
49650	103.8888889	90.22222222	15097.41176	604634.4734	2248.588235	58.8087236	156.6666667	0.862057146	5.556233525	Apo_positive
49690	30.77777778	90.44444444	50384.65476	499019	730.0238095	56.59279841	124.3333333	0.801520227	9.222778653	Apo_positive
49717	56.77777778	46	9774.113636	120777.1471	119.8352273	56.26185266	88.44444444	0.842474724	24.41168255	Apo_positive
49746	131.2222222	188.1111111	19266.80769	1262055.409	5395.987179	52.48387187	293	0.80587225	14.7739426	Apo_positive
49798	62.55555556	76.55555556	22293.85714	383508.8056	3019.482143	67.00274601	140.6666667	0.721088125	7.645779809	Apo_positive
49835	85.88888889	86.88888889	24705.4	626997.18	2767.705556	51.97229488	184.5555556	0.754358753	16.2756212	Apo_positive
49884	84	98.22222222	77470.25281	443176.6325	2077.268258	61.71783206	152.8888889	0.660977913	7.151680619	Apo_positive
49885	47.88888889	57.88888889	37766.18836	117304.5	3707.363014	52.59213684	80.22222222	0.76077547	13.92727943	Apo_positive
49989	122.5555556	147.7777778	97203.25187	411280.2174	5625.623134	58.75396924	206.5555556	0.675261611	10.20670575	Apo_positive
49996	16.66666667	63	50097.52183	152653.5332	1027.551587	60.36219447	77.33333333	0.654569799	9.765398705	Apo_positive
1717	59.22222222	22.11111111	7063.574627	158403.3844	5271.253731	60.19673758	144.3333333	0.892123656	7.22675142	Zombie_positive
1778	122.4444444	39.55555556	3458.965426	1085724.417	6315.384309	56.10057499	312.5555556	0.632756855	7.873591081	Zombie_positive
1786	41.66666667	16.33333333	-966.7712766	1202583.026	5787.787234	55.38629653	216.3333333	0.869737701	13.96984464	Zombie_positive
2280	28.33333333	89.22222222	-4319	221097.3385	8079.5	55.75609317	185.7777778	0.860767318	4.399762344	Zombie_positive
2560	12.55555556	18.55555556	4233.625	37163.83333	9068.5	67.20932304	84.66666667	0.716476423	5.450790581	Zombie_positive
2915	59.88888889	45.44444444	7361.604508	75868.53774	6045.432377	67.00788091	82.55555556	0.66674948	27.09245204	Zombie_positive
3326	30.55555556	24.66666667	3580.85	5546.264706	4485.358333	63.36464918	60	0.822859508	8.475775115	Zombie_positive
3877	31.22222222	32.22222222	5355.375	22105.51293	17437.48529	56.95322261	96.44444444	0.628324091	12.31654038	Zombie_positive
4352	39.77777778	18.77777778	4314	360045.7032	6341.16129	56.41228102	165.6666667	0.859062423	17.37407527	Zombie_positive
4497	157.1111111	17.11111111	7190.25	1411641.68	4554.75	53.53920852	286.3333333	0.787075908	8.000066853	Zombie_positive
4691	40.77777778	36.11111111	5185.25	92656.07317	5503	57.63789004	105.7777778	0.835549713	18.39351067	Zombie_positive
5046	121.6666667	30.88888889	6993.471698	1001887.837	5502.226415	52.36007819	285	0.956243351	34.20761288	Zombie_positive
5182	40.77777778	28.44444444	4857.770161	27761.23684	9954.449597	57.71498888	63.22222222	0.732365749	17.97632923	Zombie_positive
8144	25.22222222	27.44444444	4154.608871	14307.28676	11880.48387	55.98380874	86.77777778	0.73321562	3.58820142	Zombie_positive
8819	37	32.44444444	7477.23913	36130.32903	9196.217391	69.17950631	54.55555556	0.852685695	21.45739334	Zombie_positive
9502	32	20.22222222	7698.223404	-22924.8	9869.574468	60.50361144	52.77777778	0.849659726	6.218942351	Zombie_positive
9696	36.77777778	22.55555556	-2928.401163	562399.1263	4720.25	60.59222213	171.8888889	0.903739934	17.24957424	Zombie_positive
9710	31.22222222	5	-2730.25	-220.7916667	19322.67453	55.91693944	54.44444444	0.85943487	7.246284789	Zombie_positive
9993	36.11111111	31.55555556	5111.890909	35732.58824	6042.090909	72.23483016	56.22222222	0.867590353	12.22312423	Zombie_positive
9998	59.33333333	44.11111111	6010.089286	185779.5946	5463.160714	56.23283013	109.2222222	0.859337049	22.80902216	Zombie_positive
10212	29.11111111	15.88888889	8432.24505	271845.0411	10786.95545	63.26854321	144.8888889	0.611125299	2.68823743	Zombie_positive
10761	236.3333333	30	3879.565534	1247972.445	6317.196602	51.84028461	310.6666667	0.875065746	31.56357551	Zombie_positive
10833	85.88888889	24.33333333	7296.876471	653600.4154	4523.05	52.66099335	238	0.697139321	7.281751378	Zombie_positive
11120	95.77777778	61.11111111	244.6788991	1508790.52	8306.201835	55.96790141	310	0.747001702	10.12733371	Zombie_positive
11697	40.55555556	44	5762.744186	793894.2014	4962.482558	62.60347298	243.4444444	0.92742625	13.40675262	Zombie_positive
12530	49.33333333	19.88888889	4067.119048	45612.73301	8246.829365	52.89885713	84.88888889	0.770163454	7.841082364	Zombie_positive
12598	81.88888889	62.22222222	6514.442857	312159.2803	6103.264286	64.8210307	131.1111111	0.591537571	3.25550278	Zombie_positive
12626	112.8888889	83.88888889	8295.406863	558461.8951	4856.148284	57.58598509	277.2222222	0.897113056	11.9062077	Zombie_positive
12664	31	15.66666667	2355.985656	27126.4033	5378.555328	66.46129117	58.66666667	0.829264023	21.21870061	Zombie_positive
12742	72.55555556	29.11111111	4803.431985	73064.18919	10036.70772	58.07675194	94.33333333	0.677600732	5.239006835	Zombie_positive
13035	31.11111111	11.11111111	4659.129032	35512.95694	11265.94355	55.16697274	84	0.775863168	6.142910211	Zombie_positive
13067	25.11111111	31.11111111	4174.957661	24144.06436	7006.957661	60.05656154	82	0.649421591	5.579860526	Zombie_positive
13118	105.3333333	3.555555556	-845.2051282	515413.232	14008.52564	55.96544982	195.5555556	0.810877554	8.74520636	Zombie_positive
13190	130.4444444	62.44444444	8118.384804	1032010.235	15295.98652	54.5250637	301.5555556	0.74509427	4.119264537	Zombie_positive
13890	39.33333333	20.33333333	7155.834746	35149.57868	5326.762712	64.272535	64.88888889	0.642883083	9.563890742	Zombie_positive
13915	196.5555556	90	2955.235294	800623.1045	10539.11765	58.93225851	348	0.942153838	36.05621826	Zombie_positive
14594	80	54.44444444	825.8333333	422791.1396	4827.36828	56.56708204	172.5555556	0.935048519	25.61484301	Zombie_positive
14702	110.7777778	33.44444444	3495.810049	1007007.709	5603.308824	53.25493274	352.6666667	0.687014839	5.462415526	Zombie_positive
16326	28	32.66666667	7463.756579	-3681.892	11143.58882	65.62510373	58.88888889	0.580885682	3.136756035	Zombie_positive
16822	34.77777778	36.33333333	4393.259259	54031.40782	14602.51852	64.03108989	67.22222222	0.706213297	14.32587161	Zombie_positive
16972	54.11111111	21.11111111	-3734.719512	-9454.539007	32103.42683	58.2903215	66.66666667	0.650661438	4.96615722	Zombie_positive
18059	70.55555556	142.5555556	-10834.72432	731932.5289	5935.25	53.88578555	236.7777778	0.900255621	21.42080527	Zombie_positive
18755	23.11111111	20.22222222	3389.75	3771.322835	13121.875	56.44278508	54.77777778	0.647046244	3.152937177	Zombie_positive
19643	165.8888889	22.22222222	3400.6875	1428952.398	5310.3125	57.52487239	309.3333333	0.813764458	11.56421262	Zombie_positive
20225	108	55.55555556	6745.318182	787386.3354	4579.70202	58.20225008	241.6666667	0.850068118	12.70135404	Zombie_positive
20311	59.44444444	43.22222222	7642	38952.65244	16580.07353	68.23171476	67.44444444	0.837708159	21.7979845	Zombie_positive
21051	95.22222222	64.22222222	6561.678571	588045.6638	4860.241071	65.21987425	216.2222222	0.900115962	15.90211229	Zombie_positive
21348	62.33333333	13.11111111	500.834596	443663.2982	4672.315657	54.9606443	244.8888889	0.880603064	4.713186319	Zombie_positive
21415	47.88888889	13.55555556	1715.158228	704693.8168	8417.481013	60.45424444	191	0.882191296	29.2073974	Zombie_positive
21799	0	27.44444444	5261.911765	-7018.666667	11373.64216	58.49116368	58.66666667	0.880778435	8.213139245	Zombie_positive
22016	34.66666667	54.33333333	-5618.179598	455180.482	5718.050287	55.65935919	151.8888889	0.917291297	19.75342345	Zombie_positive
22380	40.77777778	12.44444444	7050.232759	36037	4971.989224	69.0854533	68.22222222	0.725007426	6.869819306	Zombie_positive
22536	36	106.1111111	5348.40411	973846.917	7805.950342	62.41735606	213	0.850348774	27.3318879	Zombie_positive
23666	0	32.88888889	8528.611111	-3594.202703	10787.77778	63.26243775	51.11111111	0.820800108	9.480070213	Zombie_positive
23870	38.22222222	56	3816.106061	542125.4569	4713.823864	60.05426277	167.1111111	0.906567779	15.57013478	Zombie_positive
24088	30.66666667	4.444444444	-7426.55	-215.05	21556.4475	66.51925901	51	0.800370098	7.1726816	Zombie_positive
24104	41.11111111	5.222222222	-8419.883523	5462.116788	26397.55966	72.90958856	52.77777778	0.755210186	3.217857805	Zombie_positive
24591	52.44444444	79.11111111	-10153.98288	41503.93125	35932.83904	59.35314708	83.88888889	0.588905319	3.716159754	Zombie_positive
24685	23.55555556	51.22222222	6622.040816	22842.31579	6050.693878	63.82702752	88	0.874560242	9.7292405	Zombie_positive
24967	42	32.55555556	4866.954082	16634.3865	7790.30102	63.57328588	77.88888889	0.850294787	4.441223367	Zombie_positive
25378	47.77777778	5.555555556	-16574.32727	60747.09249	19376.23636	58.06140581	73.88888889	0.844495125	5.419861953	Zombie_positive
25475	127.1111111	12	198.1086957	568504.1186	5311.021739	55.59365835	194.8888889	0.824301491	7.112286426	Zombie_positive
26239	124	10	78.25842697	1151461	4553.348315	51.63708706	250.7777778	0.656650715	7.06104526	Zombie_positive
26245	20.11111111	25.33333333	3531.888889	22613.92265	7298.439815	68.25489219	58.88888889	0.645553735	7.521674286	Zombie_positive
26261	19.11111111	11.77777778	3217.49	11145.12733	5080.555	58.603086	62.55555556	0.857360715	9.901074892	Zombie_positive
27088	76.66666667	48.55555556	158.7083333	569186.6838	6536.263889	52.38052652	202.6666667	0.841647274	36.39420468	Zombie_positive
27457	43.44444444	33.88888889	6973.132813	19807.5061	6957.492188	52.76338313	55.44444444	0.89430155	12.04577255	Zombie_positive
27733	124.6666667	79.11111111	7918.75	899542.0784	5085.375	52.05390931	315.6666667	0.583184084	4.52795993	Zombie_positive
27878	122.3333333	27.22222222	3312.357143	961663.47	4895.857143	57.58835039	353	0.590833903	4.536185845	Zombie_positive
27997	67.77777778	115.8888889	7342.794872	875538.1792	46636.41026	61.3331845	317.5555556	0.866695821	9.226665376	Zombie_positive
28212	132.2222222	51.66666667	-720.912234	966457.5223	4673.343085	52.43151457	364.7777778	0.57577274	4.636645832	Zombie_positive
28219	109.1111111	52.88888889	6377.01087	917364.2793	7001.275362	63.60965851	250.6666667	0.794071301	10.97381385	Zombie_positive
28292	53.66666667	5.888888889	-3952.203571	368615.2603	23835.58929	56.06750743	151.7777778	0.923096327	14.42560256	Zombie_positive
29235	36.44444444	56.55555556	-32414.92	27744.24242	12694.74	66.62005644	59.11111111	0.655249048	7.959367775	Zombie_positive
29393	72.66666667	32.77777778	4601.759868	154012.372	4699.592105	61.69061773	168.2222222	0.745317674	11.301536	Zombie_positive
29578	147.5555556	17.44444444	7966.668478	1400825.772	6008.173913	56.4833052	348.4444444	0.576697397	6.589793182	Zombie_positive
30062	113.5555556	56.55555556	1212.767442	599302.6725	9884.790698	58.96090805	217.4444444	0.875625257	19.65756327	Zombie_positive
30087	41.44444444	18.11111111	2620.325	43071.5198	5189.11875	63.19842002	72.88888889	0.829345648	9.81818141	Zombie_positive
31651	43.55555556	26.11111111	3425.104508	50436.96717	6648.885246	68.45638672	82.22222222	0.658389895	2.945401202	Zombie_positive
31984	63.66666667	12.88888889	-292.4182692	704241.1905	4948.947115	54.9563726	224.7777778	0.826452244	15.10105908	Zombie_positive
32277	84.66666667	66.77777778	7647.031627	430872.2628	4578.436747	63.64844517	233	0.687152881	5.672926958	Zombie_positive
32352	76.22222222	5.777777778	-2761.344828	637655.4375	11737.52586	58.68109899	184.4444444	0.801650045	14.94408248	Zombie_positive
32961	38.88888889	46.88888889	7174.890625	14002.92818	6607.6875	62.4696581	80.11111111	0.693478189	5.189421219	Zombie_positive
34045	142.3333333	75.88888889	4564.263158	1067209.885	14964.43158	56.9511834	199.6666667	0.799183101	22.90643936	Zombie_positive
34065	130	72.22222222	7636.75	812632.871	7298.875	57.82045387	341.8888889	0.816931472	8.290759374	Zombie_positive
34123	96.22222222	43.77777778	7314.111111	852630.9836	4584.166667	57.07388784	228.4444444	0.80866956	15.92895968	Zombie_positive
34990	78.77777778	75.77777778	-4639.420455	149911.0632	4948.886364	59.61693971	125	0.843691452	34.54342616	Zombie_positive
38500	178	78.11111111	7930.12995	1237111.138	7015.873762	53.63191358	342.3333333	0.858236336	7.348834043	Zombie_positive
39136	122	32.55555556	4975.593023	986577.8785	5371.324128	51.64070362	357.2222222	0.614492944	6.781367457	Zombie_positive
40064	116	11.22222222	5699.006098	1094411.335	6194.75	55.48961162	275.1111111	0.930107687	16.74020415	Zombie_positive
40489	31.11111111	35.33333333	4771.40566	33383.08242	8886.311321	72.10466759	58.88888889	0.823185207	5.383777915	Zombie_positive
40880	35.33333333	1.333333333	-5740.840116	865262.75	4984.434593	58.22539295	217.2222222	0.760153397	26.59560072	Zombie_positive
41114	40.22222222	28.33333333	5056.21875	25720.81319	7101.915179	53.30517104	66.77777778	0.858038061	22.03670585	Zombie_positive
41151	60.55555556	28.22222222	-2230.125	149283.3274	13909.32661	66.21130889	128.1111111	0.792962413	38.35086162	Zombie_positive
41224	55	18.11111111	2127.996269	33222.6087	59321.80784	61.86814741	84.55555556	0.628605823	6.700485535	Zombie_positive
41680	92.77777778	26.66666667	264.2115385	1098209.177	8752.173077	54.46976918	250.8888889	0.805074977	8.933151557	Zombie_positive
41716	45.11111111	79.33333333	-12569.69097	6674.637131	68757.80556	56.07844586	77.77777778	0.615226111	3.266934308	Zombie_positive
41857	39.66666667	110.7777778	-6080.921875	436339.8214	5402.707031	63.99686326	199.5555556	0.920559981	10.29039164	Zombie_positive
42150	34.66666667	16	-8190.842593	-5459.410405	56940.33333	67.30050998	60.33333333	0.905513515	5.532076726	Zombie_positive
42386	91	52.11111111	2998.988782	482300.1882	4722.807692	59.95670153	184.2222222	0.915434195	12.20203928	Zombie_positive
42595	0	34.77777778	8316.277083	5661.976316	9335.733333	59.87129762	52.66666667	0.80591997	4.980361434	Zombie_positive
43314	81.11111111	82.44444444	4976.011218	1051888.809	5096.729167	54.64420657	238.8888889	0.74454585	9.797493436	Zombie_positive
43720	1.666666667	26.44444444	6057.375	11030.79592	19480.75	51.79513373	74.77777778	0.759982318	14.34239534	Zombie_positive
44029	94.33333333	35.11111111	5194.524709	277835.4255	6291.465116	57.37612032	176.7777778	0.709940443	17.68178023	Zombie_positive
44296	36.44444444	35.77777778	5326.5	29821.3875	7258.928571	61.23250951	76	0.843196892	9.20184919	Zombie_positive
44355	142	43.55555556	2971.072674	1016899.177	6065.674419	51.98088422	260.7777778	0.688424058	10.69902077	Zombie_positive
44693	90.33333333	89.44444444	6376.070312	1629635.93	4497.097656	52.11029726	343.3333333	0.808244438	15.65436757	Zombie_positive
45067	33	54.88888889	-7599.080357	201.2265193	22772.83036	54.70721013	58.77777778	0.685435492	5.073938848	Zombie_positive
45096	42.22222222	31.88888889	1954.553571	445934.1586	6325.089286	60.58841071	221.2222222	0.813364949	10.47091391	Zombie_positive
45407	147.4444444	62.22222222	7258.744186	711973.2908	4897.005814	57.58339183	259.7777778	0.679822356	3.71790008	Zombie_positive
45429	52.22222222	38.55555556	5399.945652	34528.25786	5125.983696	65.01498983	81.88888889	0.7097976	3.747317722	Zombie_positive
45763	30.44444444	76.33333333	-21102.71205	22407.36898	6488.587054	60.28642697	60.44444444	0.728924763	8.65653022	Zombie_positive
46223	49.66666667	57.33333333	1908.356061	749647.6292	4729.503788	62.76989445	185.7777778	0.834648499	19.39421806	Zombie_positive
46774	47.66666667	44.11111111	5709.736842	20426.33333	7912.013158	64.09828812	80.33333333	0.854391903	7.273144034	Zombie_positive
47027	102.3333333	101.5555556	3531.753409	912341.3365	5281.7	56.64116333	302.2222222	0.823314533	8.924269739	Zombie_positive
47047	62.55555556	51.11111111	6304.288306	162029.5662	6233.705645	58.08730555	173	0.727208853	6.957500651	Zombie_positive
47119	65.66666667	13	3690.75	645531.1506	6381	60.54796825	163.4444444	0.881919267	3.764929885	Zombie_positive
47200	84.22222222	48.66666667	8275.638298	711514.9338	5683.715426	55.29906989	224.7777778	0.942967473	13.88668595	Zombie_positive
47336	104	77.88888889	4303.229167	1718686.375	6029.229167	55.91644958	333.7777778	0.797487045	8.962532973	Zombie_positive
47637	1	29.88888889	5376.224265	24952.34322	52136.45956	62.56045082	55.66666667	0.928379196	9.406689068	Zombie_positive
47931	29.11111111	2.777777778	-7075.136161	6605.217391	23982.59821	61.06564232	51.44444444	0.592620527	5.279355293	Zombie_positive
48501	44.11111111	2.444444444	-19916.57955	-2124.295455	42106.92803	58.1975333	70.33333333	0.685110626	6.976557606	Zombie_positive
48690	24.88888889	13.33333333	2329.034483	19947.98964	6260.474138	59.78174584	63.88888889	0.815079215	15.78548162	Zombie_positive
48868	44.22222222	31.88888889	6395.367188	27111.27442	21303.27734	54.74555345	74.88888889	0.688483228	4.970271457	Zombie_positive
48879	72.11111111	48.11111111	2847.756757	638861.0464	10106.54054	55.53369796	289.8888889	0.832119583	10.20772954	Zombie_positive
48914	163	71.55555556	5084.792929	789769.0556	9614.419192	52.6986966	269.5555556	0.888458629	12.98320296	Zombie_positive
49007	109.3333333	33	7821.805882	640340.1812	6053.964706	56.77606581	211.4444444	0.746180816	9.744209195	Zombie_positive
49694	78.88888889	14.77777778	5136.685714	411528.8027	6181.4	60.42592388	151.7777778	0.798902583	8.847884953	Zombie_positive
49731	62.77777778	42.22222222	7117.264881	725981.5813	4718.622024	55.11543558	252.5555556	0.867006216	7.53538198	Zombie_positive
102	62	61.44444444	52882.14423	75789.42824	8139.238462	60.52648827	96.55555556	0.932316789	10.78519967	Double_positive
114	56.44444444	116.5555556	371298.7683	747673.9565	45452.5122	61.27539306	224.3333333	0.605170292	5.813294664	Double_positive
142	77.22222222	35.77777778	8984.063953	597813.1438	5301.207849	62.92612797	240.6666667	0.886192938	9.737176918	Double_positive
313	58.44444444	61.11111111	26292.5307	-7863.617021	19569.32895	69.54155795	69.11111111	0.64948945	17.30868096	Double_positive
392	27	44.66666667	84852.14402	30871.07143	21507.0163	62.57328485	51.77777778	0.88042359	10.26158704	Double_positive
547	19.22222222	45.11111111	55312.45833	19330.38217	9824.052083	69.57898957	51.66666667	0.861025353	5.421771935	Double_positive
607	35.11111111	50.77777778	96320.35088	72093.42246	67887.52632	70.53636668	65.77777778	0.638669205	5.076844991	Double_positive
680	55.55555556	74	117105.3026	26002.6214	177303.5806	59.14329532	84.77777778	0.799436258	8.795797405	Double_positive
703	53.66666667	86.11111111	184777.2691	260673.3664	15274.72941	58.26664938	128.7777778	0.626756328	2.654780485	Double_positive
752	27.77777778	88.44444444	350128.0427	381667.8276	49206.80488	63.41979926	107.1111111	0.845684718	16.9817465	Double_positive
885	183.8888889	139.7777778	33726.54592	1104129.57	8260.693878	58.84392669	235.4444444	0.908318998	19.742616	Double_positive
907	34	46.22222222	36733.03017	54300.70968	10328.42241	71.41896755	60.66666667	0.832032051	5.469571123	Double_positive
915	82.88888889	97.66666667	329080.3266	385178.985	52315.0625	56.08389704	126.3333333	0.985898323	22.96088422	Double_positive
932	72.22222222	73.88888889	263559.5048	106943.8555	60549.67308	59.99341905	108.5555556	0.752052191	3.48424704	Double_positive
1258	28.77777778	34	76280.69565	57337.85556	49757.58877	57.0645218	58.11111111	0.686925203	9.518630113	Double_positive
1310	40.33333333	46.88888889	74355.20833	-15510.39183	38045.625	63.0089428	63.44444444	0.761077358	8.126798611	Double_positive
1508	26.55555556	41.66666667	109168.349	106463.5543	52019.01562	64.46273339	59.22222222	0.68627123	7.994930398	Double_positive
1628	13.77777778	70.44444444	37677.97243	55672.31614	25960.80699	62.84918842	80.77777778	0.765164903	8.325621861	Double_positive
1756	34.88888889	43.55555556	28266.12791	26134.06507	6711.578488	66.78804577	54.66666667	0.80345538	12.90967491	Double_positive
1767	64.44444444	67.44444444	122474.3647	27026.91489	311774.9294	60.33613011	82.33333333	0.883664336	18.47826355	Double_positive
1812	41.11111111	54	44034.89732	143409.7474	10282.28571	64.38426149	65.44444444	0.640170493	6.024025725	Double_positive
1829	75	111.3333333	98506.95	366561.8275	14795.625	62.12383319	153.2222222	0.860227636	18.75883388	Double_positive
1836	80.44444444	125.8888889	277369.2	504965.56	26565.8	61.37148851	159.8888889	0.77773131	22.29343462	Double_positive
1876	30.66666667	50.44444444	76427.78182	98387.24352	57096.61818	69.74363481	60.11111111	0.657798157	13.15177177	Double_positive
2063	66.11111111	102.6666667	98486.35843	344764.2323	15424.33283	66.91933056	146.4444444	0.616493795	3.669268948	Double_positive
2066	12.33333333	56.33333333	78216.08979	182988.6457	63008.17077	65.78414863	71	0.792057107	10.75154601	Double_positive
2070	40.55555556	15.33333333	11273.99561	57822.71351	40345.90789	66.85908403	108	0.765810799	4.640031956	Double_positive
2166	26.11111111	86.66666667	240309.6964	192653.9149	86582.73214	66.98618522	129.4444444	0.695003625	4.911986487	Double_positive
2202	33	47	79462.25926	64551.84946	14790.57407	72.16163589	55	0.849726046	13.60530939	Double_positive
2205	55.22222222	88.44444444	134405.5179	80080.34615	21725.53571	63.36820688	101.5555556	0.904984397	5.080277797	Double_positive
2318	67.88888889	71.88888889	74599.675	196528.1144	14703.32917	55.64094204	92.33333333	0.879700005	12.28485652	Double_positive
2326	38.77777778	52.66666667	125426.1575	23756.3494	37432.965	62.79484964	69	0.777882085	6.993065967	Double_positive
2473	81.11111111	108.4444444	302823.8942	394799.3934	43334.66667	62.20550464	139.4444444	0.834887466	17.30747596	Double_positive
2513	31.88888889	40.88888889	115009.3545	103188.2074	59623.50373	71.34914817	51.66666667	0.982974199	10.82556729	Double_positive
2543	66.66666667	214.7777778	573358.9398	428050.4811	119006.7083	52.17394041	276.8888889	0.861387718	11.92651765	Double_positive
2569	58.11111111	74.66666667	263678.3346	225950.9148	45101.55147	63.72462606	105	0.78470208	10.03841463	Double_positive
2601	33	55	76605.89545	1938.083333	117097.2273	55.86361808	61	0.823930727	10.6359993	Double_positive
2679	11.22222222	42	86330.94643	126804.8238	67331.625	58.80816729	58.77777778	0.803880239	10.07954529	Double_positive
2691	77.11111111	99.66666667	90581.69277	509605.0923	28140.8012	63.41437222	121.4444444	0.787618934	13.2593197	Double_positive
2884	24.44444444	74.77777778	287764.4099	149636.8345	34367.02616	55.90010188	91.11111111	0.794659022	17.3663	Double_positive
2927	76.33333333	147.6666667	899310.6003	414613.5279	112741.9918	60.54283864	168.5555556	0.837097385	6.731972554	Double_positive
2934	13.22222222	45.88888889	19945.53488	6806.147651	8329.805233	56.51454052	61.22222222	0.750784239	8.43022866	Double_positive
2980	46.66666667	49.88888889	142320.1875	120498.1601	27985.63889	59.86630955	72.22222222	0.799036943	13.95547051	Double_positive
2985	44.55555556	41.11111111	194494.8714	96856.85242	26734.68659	64.18794278	52	0.834804704	16.01104162	Double_positive
3124	53.44444444	70.88888889	159012.5789	272462.8465	20962.2023	59.15712755	93.11111111	0.855758876	14.43163721	Double_positive
3168	36.55555556	120.8888889	165062.9722	238976.9474	57194.07099	60.88021088	159.3333333	0.919633471	9.524887708	Double_positive
3172	64.55555556	86.55555556	86624.73077	197649.1111	14106.30769	64.74378226	146.6666667	0.715864122	3.448542765	Double_positive
3190	14.88888889	47.22222222	36437.66071	-11226.01036	28509.17857	56.17146195	62.77777778	0.889328267	21.30513211	Double_positive
3305	23.22222222	57.11111111	51268.78893	46765.5	26549.28279	61.6801537	76.33333333	0.575040262	4.728797686	Double_positive
3362	19.44444444	47	38217.93478	-2420.03871	9309.081522	66.47863892	64.33333333	0.83433748	20.91325983	Double_positive
3441	120.4444444	134.4444444	151621.2253	669998.2474	34379.40698	64.41855003	195.3333333	0.816178406	5.519067057	Double_positive
3475	58.11111111	77.88888889	60131.7259	299777.5854	10210.24699	60.65027559	115.7777778	0.82491075	18.46975771	Double_positive
3749	22	41	40885.90112	49218.38	24757.77799	55.32799618	58.66666667	0.566064622	9.865424549	Double_positive
3885	39.11111111	56	108723.3491	109579.4564	45398.56466	63.52809167	70.44444444	0.631367914	12.66069399	Double_positive
3938	72.44444444	82.88888889	95790.56429	381625.8581	21998.1	63.89351631	125.2222222	0.831245245	16.81488149	Double_positive
3958	60.22222222	61	222207.32	59546.45161	91977.56	60.7437102	79.88888889	0.707983855	9.233166529	Double_positive
4142	53.88888889	82.44444444	71040.29412	247355.6318	22318.87353	63.92608576	101.3333333	0.847193211	22.5835347	Double_positive
4146	33.11111111	43.88888889	87973.88333	39891.50254	40692.15833	70.0556956	60.66666667	0.911676645	10.20967347	Double_positive
4295	70.77777778	103.7777778	148674.6166	301701.4854	31954.96453	63.11777822	127.4444444	0.765685368	18.56084405	Double_positive
4309	63.11111111	120.8888889	88749.22772	760725.2803	6409.514851	54.70206353	169.6666667	0.732876891	10.15945285	Double_positive
4442	53.22222222	129.8888889	838338.6423	-137330.6968	399275.8896	54.87147948	94.88888889	0.95652478	26.0290289	Double_positive
4568	36.33333333	36.55555556	42688.3587	12829.07233	27217.8288	58.72347354	50.66666667	0.610288023	7.908182102	Double_positive
4652	20.88888889	55.66666667	29938.50704	19942.2987	80769.15141	56.64529728	60.33333333	0.905520135	7.022715456	Double_positive
4796	12.88888889	68.88888889	113306.5109	97024.66667	28090.93478	63.39794943	97.88888889	0.761770509	9.289956558	Double_positive
4884	37.66666667	48.33333333	184720.3019	120733.7622	32467.41981	62.17057246	62.33333333	0.697967737	7.929445088	Double_positive
4885	28	42.44444444	57064.375	32046.16	26725.15909	59.1486822	57	0.640662913	9.749140956	Double_positive
4891	39.22222222	74.88888889	88884.52113	49044.02174	35349.21479	54.65846758	114.4444444	0.730902043	5.209551041	Double_positive
5088	9.666666667	37.33333333	26261.52174	5543.922581	6870.902174	55.74466978	53.55555556	0.768535847	8.241215818	Double_positive
5097	28	42.11111111	50904.66189	29946.63384	10696.44057	61.83337617	76.88888889	0.923949859	22.5781575	Double_positive
5285	1.333333333	122	368919.4219	330214.0119	127724.4583	55.50926109	176.2222222	0.841997589	5.408484699	Double_positive
5352	53.88888889	86.33333333	81902.02857	273050.7095	25545.85714	62.75204018	104.4444444	0.861369723	22.17411141	Double_positive
5420	46.88888889	55.33333333	87921.08898	38735.4025	93782.03814	63.04186415	73.33333333	0.609959476	11.01801991	Double_positive
5623	16.44444444	59.44444444	63024.45	33335.84768	11136.96667	62.89832156	60	0.593643442	7.641927612	Double_positive
5656	52.66666667	46.11111111	27580.38281	321993.5027	63533.92969	65.27030437	179.2222222	0.71382975	2.724192201	Double_positive
5657	32.11111111	36.11111111	99691.3209	97733.82883	38641.78358	60.94702914	56.55555556	0.971030978	12.89604682	Double_positive
5719	29.22222222	23.22222222	12975.61441	9381.336898	5864.644068	61.88018885	64.66666667	0.913679299	21.19015252	Double_positive
6032	170.6666667	191.4444444	229807.5282	821556.4472	50252.59155	58.56788158	258	0.93072674	13.64404301	Double_positive
6098	81.55555556	99.55555556	137598.5	278511.3077	30657.40244	58.77097219	134.5555556	0.854319982	18.54619483	Double_positive
6106	5.888888889	36	125258.1462	46831.00739	26755.23305	69.65828279	52.22222222	0.778581118	13.19371034	Double_positive
6108	25.44444444	53	61303.24242	26667.4186	25537.11364	54.36484394	81.66666667	0.59836437	5.680990579	Double_positive
6183	37.11111111	44.88888889	54648.94104	7458.779891	14993.99764	64.45636436	68.77777778	0.709667783	9.596560567	Double_positive
6187	110.3333333	109.6666667	237863.5163	398129.8382	37956.45652	66.73849204	171.3333333	0.751628543	9.231839014	Double_positive
6337	23.88888889	57.44444444	31253.30769	65662.47977	6506.846154	65.6316844	63.66666667	0.932828825	18.3789157	Double_positive
6359	3.777777778	66.77777778	167275.2059	124224.7892	35104.25	62.22036582	88.77777778	0.650914126	5.165543067	Double_positive
6381	75.33333333	97.11111111	149817.2842	287367.3654	25713.25514	62.42789551	114.3333333	0.894675037	21.7090546	Double_positive
6417	38.22222222	46	74746.92105	68716.09677	44866.84211	61.83616078	67	0.810553629	18.48132546	Double_positive
6429	20.66666667	44.22222222	32123.94231	27674.94091	57135.06923	58.29195269	56.22222222	0.788721439	7.890462655	Double_positive
6460	31.44444444	39.77777778	91091.90769	49580.07273	76002.47692	69.61476925	56.11111111	0.710197878	8.960454117	Double_positive
6573	60.33333333	46.22222222	180937.9518	51326.94805	32106.51786	54.42356392	74.22222222	0.624678035	8.688020377	Double_positive
6589	30.11111111	72.66666667	183047.9454	200277.0833	29986.07218	63.11809188	107.6666667	0.850986821	6.957968169	Double_positive
6732	62	74.66666667	69366.19565	382371.2552	13098.11775	60.83592643	99.33333333	0.952013952	18.72897215	Double_positive
6761	29	54.11111111	146688.2127	223785.7172	18965.5056	65.23649068	59.88888889	0.869364809	12.70971214	Double_positive
7004	71.88888889	97.44444444	54699.24569	383911.2695	7592.275862	60.993087	132.2222222	0.821981142	20.51791178	Double_positive
7009	37.11111111	63.22222222	121308.0794	144865.1284	26265.26984	62.38525613	105.3333333	0.792589585	4.190709802	Double_positive
7014	68.88888889	24.33333333	21691	331177.8954	41992.56429	57.25204663	172	0.633380937	8.846053883	Double_positive
7025	53.11111111	56.66666667	157437.2703	91409.87755	82464.22297	64.19742429	82.88888889	0.797501552	6.211275911	Double_positive
7063	62.11111111	122.1111111	187035.108	422047.0439	32526.33239	52.14568178	164.8888889	0.810390569	23.4479444	Double_positive
7124	49	35.11111111	8706.014423	2688.085714	12235.54327	59.43254866	76.88888889	0.711993907	7.067990463	Double_positive
7168	55.77777778	59.44444444	51364.57692	303628.1469	13314.50481	59.41585799	75.33333333	0.938155139	12.48625755	Double_positive
7205	38.66666667	49.77777778	80576.4	27836.46479	11064.44615	51.77760602	73.66666667	0.865947492	12.07868779	Double_positive
7398	36.77777778	45.11111111	174418.1467	163754.8976	65262.81333	61.75252578	62.88888889	0.781744127	13.49016086	Double_positive
7484	90.44444444	107.6666667	66224.44872	469837.6965	15130.69231	58.319929	182	0.887907194	15.28294432	Double_positive
7510	2.111111111	68.55555556	261666.3333	270273.0971	42520.06667	64.14277195	83	0.780699276	12.25891622	Double_positive
7513	67	111.7777778	209080.4457	293356.9052	28237.34704	61.18248736	164.5555556	0.912494293	14.80177072	Double_positive
7603	52.22222222	54	120615.5833	160961.3996	99634.18841	64.33603396	79.11111111	0.651147011	7.939460446	Double_positive
7672	147.5555556	247.5555556	735928.6557	1356230.007	82699.11547	53.81592599	306.5555556	0.883077447	10.55807599	Double_positive
7781	6.888888889	38.44444444	80277.12264	52345.21469	12235.8066	68.92105449	54	0.700173392	6.957335959	Double_positive
7851	9.555555556	39.22222222	18589.925	3355.757396	14558.525	65.52275518	51.33333333	0.845391775	7.065477115	Double_positive
7888	44.55555556	51.44444444	105409.9179	42001.94518	58345.275	59.11525866	72.22222222	0.806824966	9.467499071	Double_positive
7953	40.66666667	47.11111111	92506.51736	161582.6736	42103.51736	55.2533308	68.44444444	0.6169358	17.89199965	Double_positive
8071	67.77777778	102.3333333	182732.7147	503845.1595	21010.1875	55.13663503	150.7777778	0.931262382	27.79938619	Double_positive
8094	23.66666667	45.55555556	8978.75	17595.09732	8161.125	60.45540395	51	0.756433051	9.626892534	Double_positive
8146	32.44444444	39.11111111	111817.5403	26012.80488	29262.89516	71.87606494	52.88888889	0.852531841	9.999944575	Double_positive
8231	14.11111111	37.55555556	29848.3125	28571.09524	61696.5625	55.88287613	64.33333333	0.791037088	5.863575203	Double_positive
8489	4.888888889	36.22222222	18328.19737	19493.57609	12165.20614	57.3713164	50.77777778	0.751999913	9.472279049	Double_positive
8555	98.88888889	100.7777778	49597.60714	386735.5469	11684.10268	53.94132993	158.7777778	0.930395978	11.7277651	Double_positive
8579	35.77777778	52.44444444	92341.1	87366.3211	13783.89615	55.16029712	98.11111111	0.775280954	9.198174493	Double_positive
8629	42.44444444	55.88888889	107887	70845.52155	16877.83696	56.39687822	87.11111111	0.585571728	7.751437905	Double_positive
8683	48.88888889	115.5555556	303667.2917	182927.9475	48190.96806	56.58192068	156.8888889	0.843962165	9.02130768	Double_positive
8693	56.22222222	56.66666667	171625.4063	92980.71369	70757.25	56.71002328	80.22222222	0.86882803	15.08403915	Double_positive
8730	68.22222222	82.66666667	145858.3368	252365.2905	26984.25521	61.63744586	124.8888889	0.904852049	29.5001195	Double_positive
8745	1.888888889	47.55555556	40850.50862	-18840.88601	59927.5625	66.31459385	57	0.74547774	9.879174327	Double_positive
8762	36.55555556	28.55555556	39556	21419.22936	45946	54.64811821	63.11111111	0.722607681	5.894722627	Double_positive
8911	61.33333333	84.66666667	177388.8375	287675.8079	49654.75714	66.7242089	101	0.884914385	16.15023176	Double_positive
8967	6.777777778	67.33333333	321605.0633	173492.6118	84148.73734	53.58024279	81.77777778	0.711741705	12.50524246	Double_positive
9019	124.5555556	113	24645.10484	462394.75	14994.09677	55.12866529	180.8888889	0.925261327	28.51008711	Double_positive
9075	12.66666667	49.55555556	46977.74632	134914.2946	12628.59191	58.11975044	88.22222222	0.603594252	2.912977787	Double_positive
9097	104.6666667	123.3333333	103718.9577	624864.4728	33223.64085	58.32038555	202.3333333	0.944642972	5.772084226	Double_positive
9101	75.22222222	105.4444444	133810.0519	422656.9351	25129.55195	53.51561596	154.4444444	0.841931983	25.32551198	Double_positive
9273	12.77777778	66.88888889	176844.2679	117367.5812	64540.04911	64.68219345	99.77777778	0.900691385	9.269524712	Double_positive
9338	38.55555556	66.11111111	50741.75	90008.50691	33677.2	64.76706849	112.2222222	0.584167321	5.552236392	Double_positive
9377	104.2222222	128	75177.67695	962826.8217	5832.61039	53.62837096	232.5555556	0.67989812	10.48140863	Double_positive
9399	59.11111111	83.22222222	45718.50714	302685.5792	17285.24643	58.05774556	115.7777778	0.928639138	7.454460477	Double_positive
9531	91.44444444	126.8888889	163822.1487	351670.9924	49684.38133	57.08941389	180	0.923177301	18.18475419	Double_positive
9540	28.44444444	49	74122.45098	33520.2924	13214.96078	63.66084706	63.88888889	0.58164725	5.273884956	Double_positive
9585	74	111.4444444	397846.408	553984.2416	51147.5704	61.45992665	157.5555556	0.85211036	17.28315982	Double_positive
9645	73.22222222	114.5555556	81565.00602	296725.2	18456.99398	55.96082128	150.8888889	0.851005194	12.53625118	Double_positive
9856	33.66666667	35	14294.66346	10582.84831	6789.620192	61.18435834	52.77777778	0.822883279	12.04716988	Double_positive
9934	48.55555556	48.66666667	78748.49275	62472.44937	15969.15399	58.44802267	69	0.930721892	20.8977568	Double_positive
10027	2	53.11111111	97689.49569	45735.03743	11345.43966	63.73708945	67.22222222	0.697254376	7.983942166	Double_positive
10085	56.44444444	44.88888889	19542.8	35979.49767	13147.2	60.02424211	87.11111111	0.902286178	4.380422802	Double_positive
10133	34	41.77777778	25608.87719	13455.46073	14955.12281	53.68198559	63.11111111	0.797904238	22.34218198	Double_positive
10263	33.22222222	31.44444444	11362.20787	550678.2284	9360.646067	58.66258821	202.2222222	0.754219871	7.054150684	Double_positive
10314	57.44444444	76.22222222	251146.8843	171556.6808	55466.86381	67.32346617	99	0.725098843	9.218774597	Double_positive
10388	88	97.44444444	141677.6891	399088.2662	25047.14219	53.67444952	133.4444444	0.814646837	21.47141212	Double_positive
10438	40.55555556	52.66666667	116807.1343	80603.57143	72646.49254	67.10646121	64.88888889	0.741300408	8.142350915	Double_positive
10563	72.44444444	60.88888889	365831.0615	111579.5845	30548.08197	63.88316185	79.55555556	0.571945528	3.573673714	Double_positive
10596	24.44444444	126.2222222	225821.5907	198896.9337	54487.12912	53.70516089	160.2222222	0.674318626	8.528948602	Double_positive
10678	36.22222222	60.88888889	91272.18056	32249.8046	85361.25463	58.77640186	74.88888889	0.766332733	7.124971653	Double_positive
10703	27.22222222	47.22222222	46144.77027	77475.86585	74411.11486	57.45929259	56.66666667	0.894382808	19.06328977	Double_positive
10719	20.88888889	96.88888889	286133.2928	194955.5863	41744.33224	69.24599382	116.8888889	0.673147763	10.03004265	Double_positive
10729	39.11111111	33.66666667	44119.24265	34408.78824	9565.816176	68.45632575	54.33333333	0.748639652	12.3602579	Double_positive
10739	81.77777778	94.66666667	54756.50266	470943.5687	10391.25798	62.27884203	164.7777778	0.904131478	6.733943063	Double_positive
11109	20.44444444	41.22222222	50517.91964	29695.82353	18133.14286	64.39783559	55.44444444	0.579140687	10.34472107	Double_positive
11189	116.4444444	155	185168.9677	751124.2099	48282.77419	60.18187169	202.2222222	0.957818949	28.77318123	Double_positive
11272	23.88888889	35.11111111	73298.81696	29915.60104	17749.16964	69.43364265	55.33333333	0.837134554	6.418600951	Double_positive
11583	32.66666667	69.88888889	112586.7537	163674.8597	11831.35075	60.61168949	102.6666667	0.939149492	13.67093554	Double_positive
11650	29.44444444	37.66666667	83547.47692	47991.53394	53795.55769	68.01960099	53.66666667	0.761155402	8.680792764	Double_positive
11654	49.88888889	51.33333333	452980.2125	-21527.0406	243351.0304	56.68691636	58.33333333	0.778078455	2.415956559	Double_positive
11739	47	51.22222222	53252.94521	45326.16183	26681.82192	62.67938226	74.66666667	0.880923485	28.09981894	Double_positive
11804	20	110.8888889	294903.9268	144084.6624	51661.71341	66.4671628	133.6666667	0.832180618	9.571904487	Double_positive
11874	24.44444444	38.66666667	76060.00769	71955.43636	14867.19231	57.95003317	55	0.838554772	13.78080181	Double_positive
11925	4.777777778	39.22222222	13842.11111	5051.25	8948	56.33323634	53.11111111	0.94580723	8.412956474	Double_positive
11935	19.88888889	42.88888889	17517.5572	31297.145	133120.3369	59.19562244	58.55555556	0.858516435	13.56946651	Double_positive
11954	52.77777778	73.44444444	133251.3311	169052.6772	25323.5	64.30107214	96.22222222	0.821365734	14.43298851	Double_positive
11969	157.4444444	108.5555556	338129.8267	312791.5074	248310.9926	53.06169385	285.5555556	0.644643522	3.506205327	Double_positive
12094	64.55555556	73.88888889	158821.44	212782.7419	13612.2	60.54576914	91.55555556	0.795336076	20.06980351	Double_positive
12215	133.5555556	182	99792.00383	633080.2424	27951.19133	54.04085423	214.5555556	0.952603098	39.96628129	Double_positive
12269	18.88888889	28	48250.03571	21784.84974	11079	55.28871292	51.11111111	0.649832901	4.630709871	Double_positive
12285	72.11111111	61.88888889	488769.5396	-89239.64126	292880.1204	68.77866033	64.44444444	0.733186254	12.04268682	Double_positive
12292	4.888888889	61	24725.89423	76113.03991	17389.95962	59.56619401	74.77777778	0.734120396	6.309285045	Double_positive
12300	30.88888889	42.11111111	96150.15909	47999.12022	12607.11364	70.17835091	52	0.731265202	8.729372361	Double_positive
12310	24.22222222	41.44444444	58254.59677	51514.23171	31900.91129	61.52245116	54.66666667	0.707199315	6.141762015	Double_positive
12360	25.44444444	35	30338.33036	14297.45408	7598.46875	53.32067897	58.55555556	0.586816883	12.548404	Double_positive
12365	59.88888889	88.22222222	62055	338241.1469	17396.72	60.05602494	126.4444444	0.897020023	8.40287005	Double_positive
12554	30.55555556	107.6666667	258966.7578	251721.9161	63892.32031	59.57722589	144.2222222	0.601382109	5.995114357	Double_positive
12561	98.88888889	119	87388.45346	442256.6811	27668.46941	59.68331707	180	0.829954618	19.83398529	Double_positive
12563	2.555555556	61.11111111	58328.94079	36696.44845	30635.49781	56.63470149	65.22222222	0.883565508	7.643882488	Double_positive
12565	90.22222222	110	33432.32192	777356.9502	5378.178082	61.70317388	192.5555556	0.890655307	5.642404644	Double_positive
12843	36.33333333	70.33333333	188971.9303	145789.1429	21792.15984	61.71659084	75.55555556	0.633955868	15.23562292	Double_positive
12895	19.44444444	44.22222222	38443.175	-13958.26163	66691.575	63.64866602	50.55555556	0.810116805	7.376841129	Double_positive
12915	85.33333333	101.2222222	83382.01406	321536.3529	24656.64687	64.51611435	145.4444444	0.968467173	19.0399206	Double_positive
12967	84.33333333	113.3333333	62975.41614	712981.3731	7085.933544	57.06967331	166.7777778	0.790219605	16.45213273	Double_positive
12994	24	30.66666667	70629.31481	32026.45652	12388.2963	60.66012324	54.33333333	0.637441583	6.530344802	Double_positive
13011	19	121	433159.6333	320249.988	56978.65	64.43411673	169.5555556	0.887025722	11.69343211	Double_positive
13019	12.66666667	46	28893.55227	5007.960674	19761.08182	57.86885951	62.55555556	0.754441109	7.324153301	Double_positive
13080	45.33333333	71.22222222	264222.7959	392920.6442	131134.519	71.32186722	77.66666667	0.784406204	11.99684815	Double_positive
13170	32.11111111	65.55555556	57150.85465	21119.91549	9767.843023	64.85612389	75.55555556	0.630872981	3.953997695	Double_positive
13224	79.22222222	95.33333333	128102.4787	313747.8291	16328.15244	52.84509035	140.4444444	0.708732411	15.03723567	Double_positive
13295	37.66666667	64.22222222	64220.98529	56802.46445	110930.7941	68.96157961	71.66666667	0.655195807	5.762798688	Double_positive
13309	67.66666667	100.6666667	167511.72	292471.8952	19946.11333	63.28156895	122	0.841274781	12.33010826	Double_positive
13455	24.22222222	57.77777778	12218.12946	29906.15084	6725.247768	64.67291289	80.22222222	0.637045885	6.428310588	Double_positive
13458	33.77777778	54.44444444	108946.8294	125286.1305	34155.74603	62.96363639	68.22222222	0.754475936	7.817892166	Double_positive
13475	55.11111111	83.88888889	239988.775	219235.0444	37415.9375	65.98204511	133.5555556	0.844015684	5.72310049	Double_positive
13502	86.33333333	103.3333333	66966.15672	487764.2085	25165.39552	60.51655673	148.3333333	0.663225258	3.961122857	Double_positive
13503	109.5555556	162.1111111	145517	469536.6207	24235.47222	61.472013	192.3333333	0.874719272	9.243346824	Double_positive
13545	29.88888889	54.55555556	48073.63077	5995.80531	77536.89038	69.37346203	56.11111111	0.940894873	7.91427522	Double_positive
13553	26.77777778	35.22222222	64997.63983	18677.31579	15056.28602	62.20521199	57.33333333	0.693975551	7.166871338	Double_positive
13582	108.7777778	129.1111111	212878.3214	592410.1489	51848.69643	59.62828749	187	0.950919713	41.35158578	Double_positive
13592	16.44444444	42	84238.86792	96999.625	41120.93396	69.36449074	62	0.879734645	13.01190916	Double_positive
13607	24.11111111	51.88888889	27084.6875	28057.8125	10944.93534	66.16050396	62.77777778	0.905085148	11.40417241	Double_positive
13619	79.88888889	84.55555556	298919.2031	105141.1366	78061.43229	63.92531835	102.7777778	0.593291764	4.840331353	Double_positive
13726	40.55555556	54.77777778	118515.8125	90409.9181	160432.9489	60.93035444	66.33333333	0.604471508	7.205929111	Double_positive
13825	5.777777778	44.33333333	29988.9537	33170.83607	6406.456019	57.76381195	61.33333333	0.755256805	9.355536018	Double_positive
13846	74.33333333	102.1111111	68799.84286	290092.0112	23691.51964	59.19517297	158.3333333	0.766025636	3.805687509	Double_positive
13972	62.88888889	91.55555556	129617.1316	253311.1892	21729.09211	62.05182893	111.6666667	0.815353248	17.00278573	Double_positive
14072	63.44444444	34.66666667	43705.125	411771.6891	10133.06731	58.46722117	204.2222222	0.70348531	8.775636816	Double_positive
14107	156.6666667	182.6666667	186384.5161	984670.7767	46444.11694	62.44962527	227.2222222	0.872280764	16.26378474	Double_positive
14130	14.33333333	37.44444444	30461.6056	2320.494845	29484.74138	61.3520036	51.44444444	0.746151515	7.546134901	Double_positive
14184	3.666666667	155	452543.3645	214866.0789	76645.59337	63.26404765	190.6666667	0.827397302	9.445869487	Double_positive
14202	1.666666667	36.88888889	36798.85075	78281.6278	63532.08955	61.88229557	52.33333333	0.86724237	13.44087441	Double_positive
14208	48.66666667	57.55555556	116960.7786	47736.4806	217992.3804	63.48095338	75.88888889	0.834311076	9.530232235	Double_positive
14262	53.33333333	52.44444444	195414.9659	120566.1081	87298.39205	62.40825746	78.77777778	0.905591091	8.005506578	Double_positive
14323	1.666666667	49.55555556	34513.20474	-16550.7772	31187.62069	65.93255828	71.55555556	0.692550939	6.013632655	Double_positive
14380	68.66666667	94.88888889	76183.34884	274411.5644	17989.33285	64.86014103	118.3333333	0.735649656	15.21451727	Double_positive
14671	67.33333333	107.8888889	75052.89338	350147.653	24757.06801	56.88834432	167	0.841620116	22.89315116	Double_positive
14674	63.22222222	95.44444444	88017.62127	399921.0111	17829.31157	65.29329947	119.5555556	0.896554022	28.77370485	Double_positive
14677	21.77777778	40.55555556	8789.951271	16743.82995	23254.54661	66.82863114	62.55555556	0.908284916	17.27464042	Double_positive
14778	49.33333333	70.55555556	117342.0176	109030.7294	34158.5332	62.61592489	77.44444444	0.611852985	5.069010089	Double_positive
14902	22.66666667	46.33333333	129484.2881	34005.73604	32657.34746	67.94456999	63	0.582901949	4.879403258	Double_positive
14929	40.11111111	66.33333333	53104.61607	6113.754348	173109.9	65.60237724	74.55555556	0.860416657	12.8239645	Double_positive
14941	68.22222222	96.88888889	205465.7882	493403.77	30693.40882	65.81846233	131.7777778	0.929564083	4.426667902	Double_positive
14980	19.22222222	52.11111111	45539.2524	32352.60169	15191.17308	69.21587185	56.88888889	0.777064413	7.001892734	Double_positive
15038	34.55555556	46	95252.65476	79449.74648	23647.70238	60.67639865	64.88888889	0.796001244	11.3248453	Double_positive
15135	17.22222222	48.11111111	31100.2379	-13631.66827	50651.16129	61.80588297	65.22222222	0.932252642	9.782211161	Double_positive
15138	46.77777778	64.88888889	110951.8596	186639.7314	15684.78082	52.22414725	87.33333333	0.612449669	8.373627099	Double_positive
15153	16.88888889	33.22222222	29923.23684	16504.90323	24731.43421	56.36994036	50.55555556	0.962964433	11.55225932	Double_positive
15256	172.1111111	38.33333333	8575.53	976884.6707	5929.775	58.13676533	256.4444444	0.914513974	49.92994739	Double_positive
15287	35.55555556	53.77777778	70400.14338	59893.93833	42044.96324	66.45505844	70.11111111	0.881160534	7.9849659	Double_positive
15292	33.33333333	43.66666667	76668.17164	28135.24775	58617.82649	58.76526292	60.77777778	0.785601654	10.80702213	Double_positive
15331	71.66666667	94.44444444	71991.41725	297162.0109	16947.58627	62.26175421	125.4444444	0.850998897	14.72292687	Double_positive
15348	57.77777778	99.88888889	135916.6154	331784.5896	15025.07692	64.08829104	157.2222222	0.835907853	27.87779666	Double_positive
15462	40.77777778	43.77777778	165735.252	48443.8867	20079.45287	63.25255134	52.77777778	0.839925381	8.335740775	Double_positive
15594	72.11111111	97.11111111	61912.22973	278281.7984	23986.68243	64.86352683	120.5555556	0.785929832	13.89452909	Double_positive
15604	23.77777778	37.22222222	81842.70455	14885.14286	30408.53409	60.71989433	52.11111111	0.687255467	5.552522618	Double_positive
15626	92.11111111	126.5555556	157892.4449	412488.0203	29655.64522	62.36481821	175	0.816060172	17.95685671	Double_positive
15676	17.55555556	39.44444444	45491	12586.44503	15312.95	70.30156506	50.77777778	0.782596624	10.08807263	Double_positive
15694	30	56.44444444	44276.01538	83932.38356	26992.49231	60.01269193	80.66666667	0.713602424	9.832794768	Double_positive
15713	70.55555556	99.33333333	128080.1815	449456.6612	34801.5274	62.48162902	135.4444444	0.940814423	22.92721975	Double_positive
15730	34.11111111	98	320331.0663	168072.9124	112730.9096	52.71789153	131.5555556	0.647140541	7.985589466	Double_positive
15752	39.66666667	46.22222222	109049.0597	68214.96552	87483.34328	70.42766198	61.88888889	0.906304634	11.97271713	Double_positive
15868	31.55555556	67.11111111	242805.9476	117156.4372	48229.04435	63.4372714	98.22222222	0.864742936	8.760028818	Double_positive
15950	9	36.33333333	27816.7	35205.33557	8521.7	65.99866335	66	0.678220759	5.757980941	Double_positive
15966	21.55555556	56.11111111	36934.28009	4518.581006	83849.96065	63.61385526	88.11111111	0.700755251	4.047037163	Double_positive
16058	83.77777778	116.7777778	406138.6	374590.9016	76074.13333	59.90305143	147.2222222	0.836554068	14.22238846	Double_positive
16135	79.11111111	38	9046.739726	708165.5556	8786.356164	58.15650136	218.6666667	0.825282918	7.414601583	Double_positive
16190	25.22222222	48.33333333	56778.2193	49954.69792	12547.16228	65.57325618	57.33333333	0.586030892	5.760173657	Double_positive
16357	38	46.33333333	49349.29412	-18471	18303.14706	60.77211417	73.33333333	0.905448654	8.488543749	Double_positive
16499	73.55555556	128.8888889	68318.36324	659392.1028	6123.673529	51.70737915	201.6666667	0.898322518	10.78128634	Double_positive
16560	18.66666667	55.55555556	203445.5921	222211.7028	166114.6579	70.03855048	73.55555556	0.739834844	2.704981456	Double_positive
16587	17.33333333	44.88888889	31346.70238	15951.55769	53935.65873	52.33395492	57.55555556	0.880324609	8.992630679	Double_positive
16622	114.3333333	145.8888889	453287.5409	885480.2435	60735.36298	54.56605135	199.5555556	0.933322821	22.42128404	Double_positive
16656	10.44444444	31.55555556	32165.45395	28464.89737	26578.01974	63.32365853	58.11111111	0.79852542	4.459759018	Double_positive
16769	18.22222222	44.66666667	120126.4485	135462.2978	54693.67647	67.85831745	70	0.784068191	14.72505413	Double_positive
16821	89.22222222	102.3333333	186829.5893	343617	33111.35714	65.31191638	125	0.949276381	10.41170562	Double_positive
17005	116.3333333	125.2222222	237633.3672	428254.2113	47896.14063	60.23118186	183.5555556	0.59175243	4.687524321	Double_positive
17150	64	70	25757.94669	330972.7961	5192.803309	59.57660667	114.1111111	0.641224215	10.79342804	Double_positive
17170	31.66666667	34.33333333	123789.4575	37219.21386	35741.44104	64.33300605	55.22222222	0.977974145	14.38732398	Double_positive
17200	62.88888889	85.66666667	115015.7708	165775.8016	21157.5	69.00140108	105.2222222	0.733071274	17.11439693	Double_positive
17301	25.22222222	40.44444444	69210.6875	43363.90164	8422.765625	63.41705575	67	0.725370701	8.270415464	Double_positive
17349	19.88888889	70.66666667	30912.71269	22462.50943	31526.55224	61.24385208	98	0.768838305	3.734728908	Double_positive
17371	89.33333333	135.1111111	188175.766	378422.9847	37861.0189	58.66142264	162.6666667	0.854143284	13.04467092	Double_positive
17400	30.88888889	34.22222222	22794.05288	357.8403614	17255.375	63.54365264	52.55555556	0.849691302	10.45363857	Double_positive
17422	42.33333333	52.22222222	109986.2932	56959.05278	40967.95	62.90166936	62.22222222	0.897360612	19.04765457	Double_positive
17477	30.22222222	47.77777778	56123.92308	29572.45029	10164.30769	56.62083881	54.66666667	0.731393826	9.985028714	Double_positive
17479	55.55555556	40.22222222	18027.03378	271564.2012	7183.989865	52.66750314	108.1111111	0.96628118	17.48511621	Double_positive
17564	4.777777778	52.88888889	32322.26923	17083.51163	47256.14423	61.7996195	71.11111111	0.901586549	7.619842603	Double_positive
17576	40.66666667	47	103325.9767	50167.03008	28619.60465	55.35945064	63.11111111	0.605522815	8.255498971	Double_positive
17706	23.33333333	78.55555556	192443.9527	167655.6793	51430.62162	65.71455742	102.3333333	0.948024434	10.31531969	Double_positive
17836	50.77777778	76.55555556	63214.77419	270123.8578	15376.24194	61.49423091	118.8888889	0.717181401	15.18118025	Double_positive
17864	66.11111111	16.22222222	14367.58669	327054.3438	6660.018145	59.33957839	139.2222222	0.94095132	7.253611338	Double_positive
17897	70.22222222	118.1111111	322573.875	464865.5	53183.6875	60.28772273	158.2222222	0.799144132	18.52478454	Double_positive
17902	65.77777778	65.55555556	202453.6076	115331.2049	43325.57639	56.16860063	103.4444444	0.612227552	4.858226068	Double_positive
17906	116.5555556	131.6666667	146889.8569	593618.0903	52837.0125	61.77193221	156.2222222	0.881020622	16.45972723	Double_positive
17997	33	73.11111111	65436.29924	98164.14444	51879.96591	62.18838317	114.1111111	0.828661726	6.405721286	Double_positive
18020	93.77777778	113.4444444	64867.41667	417087.4848	20523.94928	67.30825201	146.7777778	0.877590944	29.23579051	Double_positive
18069	71	80.88888889	161262.0982	191393.337	27702.5	60.91166046	99.55555556	0.851673225	8.608047016	Double_positive
18081	41.77777778	53.88888889	99956.25	62450.84146	46808.25	65.51674009	70.77777778	0.707396492	9.997798881	Double_positive
18214	24.33333333	67.66666667	242422.2271	87788.48598	30633.11111	68.65266615	90.55555556	0.869042166	9.009353175	Double_positive
18302	44.77777778	73.33333333	55384.57333	211638.332	10580.57333	57.09467897	110.2222222	0.680087862	21.22403164	Double_positive
18346	53.22222222	137.7777778	684586.4417	384352	103592.3983	63.68195292	162.4444444	0.776778818	10.40221861	Double_positive
18367	22.22222222	212.3333333	1138279.316	805246.9739	161871.0855	54.98358187	293.5555556	0.891668087	5.745536029	Double_positive
18407	24.88888889	49.44444444	44450.38596	22741.40426	67922.73246	69.06644128	60.33333333	0.588449128	4.713394749	Double_positive
18446	72.77777778	58.11111111	9784.375	556702.7958	16889.35227	57.3923133	208.2222222	0.83433711	9.147162464	Double_positive
18586	37.66666667	40.66666667	174595.339	90849.8835	83720.66102	68.23088587	54.22222222	0.885856108	13.59229765	Double_positive
18668	31.66666667	53.11111111	162075.8848	65076.97717	25081.85352	60.93853001	75.22222222	0.808805052	7.467972175	Double_positive
18806	40.66666667	90.44444444	412116.415	216955.9522	144753.315	62.02698533	126.8888889	0.951000031	5.356972338	Double_positive
18855	76.33333333	87.33333333	200709.4383	150988.2797	100646.571	57.13824875	163.4444444	0.575131093	3.780153457	Double_positive
18898	100.1111111	106.2222222	341550.3631	230357.2664	36941.35119	56.33682461	144.3333333	0.786578359	7.804829764	Double_positive
18941	59.11111111	56.44444444	265611.3843	184288.2175	59102.40741	56.35307041	71	0.926624692	19.60744745	Double_positive
18956	31.44444444	59.55555556	72114.32537	11811.10652	24391.94485	53.04489582	69.44444444	0.967655355	12.79842328	Double_positive
19015	1.333333333	40.44444444	54882.31597	42473.21368	72998.21181	53.91549109	53.22222222	0.848027529	9.036436773	Double_positive
19033	29.11111111	45	70547.19397	22700.25495	28395.22198	60.31126105	51.11111111	0.593510877	9.303468412	Double_positive
19044	57	117.5555556	355789.8148	305210.0076	48144	62.97640644	153.3333333	0.868707487	10.01793972	Double_positive
19102	32.55555556	64.44444444	95103.79924	107615.5253	27862.55871	56.13620231	91.22222222	0.695362337	6.873330969	Double_positive
19103	15.55555556	33.66666667	34347.03804	-17511.70861	46257.32609	64.02503252	59	0.666813907	3.276850861	Double_positive
19122	23.55555556	55.66666667	23259.40234	11021.1019	18056.33203	53.54078798	68.55555556	0.893086661	13.90989183	Double_positive
19126	4.444444444	42	17361.75806	44457.17085	12773.88306	59.57992701	55.44444444	0.866652487	18.06113796	Double_positive
19185	32.88888889	34.88888889	147377.575	69023.23529	19450.225	71.03844493	58	0.741066663	2.641750588	Double_positive
19204	30.88888889	51.11111111	259684.0435	185799.8428	54301.97464	69.60554312	58.77777778	0.749738045	21.95184099	Double_positive
19217	40.33333333	42	168570.072	56286.65327	32579.98305	67.23377424	66.44444444	0.864358459	8.560579684	Double_positive
19249	66.11111111	96.55555556	52152.10507	419940.7174	7400.447464	64.62129563	151.8888889	0.625865942	4.060272245	Double_positive
19304	26.77777778	45.66666667	31207.75208	11810.375	14150.14375	56.99187314	57.22222222	0.986551021	11.36241975	Double_positive
19315	42	77.66666667	86378.92096	61724.76471	11083.39706	60.29581738	111.2222222	0.804402148	6.945771637	Double_positive
19381	36.33333333	37.33333333	44848.08475	91634.99034	6118.271186	60.77565641	61.33333333	0.887923811	19.10354083	Double_positive
19422	88.88888889	87.33333333	11796.6375	48934.43498	9615.964286	62.05550683	125.7777778	0.703339622	18.23670946	Double_positive
19438	7.333333333	55.22222222	88276.40769	95219.96413	53145.07115	60.27908159	79	0.809968375	5.522911548	Double_positive
19466	21.11111111	111.1111111	470292.5504	290954.7453	108519.2463	62.44034805	132.8888889	0.855631806	10.36997392	Double_positive
19669	67.88888889	68.77777778	70560.28814	75841.39303	14826.70339	65.19269399	84.55555556	0.850420584	11.19634044	Double_positive
19676	19.66666667	40.44444444	57507.06557	9530.223301	42821.72131	58.92162281	53.44444444	0.731113997	10.35611904	Double_positive
19707	50.33333333	52.77777778	98691.37842	53524.21429	102154.0188	57.37492524	69.77777778	0.688182892	8.30741035	Double_positive
19718	96.77777778	24.33333333	13219.5375	674916.6912	5601.9625	55.41699658	255	0.635669786	5.425136854	Double_positive
19766	44.77777778	56.66666667	168919.7586	37766.4898	62908.17241	69.67735122	75.33333333	0.624589266	6.319895824	Double_positive
19780	77.66666667	110	287718.5884	317082.8029	37622.60976	68.52117541	143.7777778	0.893489802	14.99699898	Double_positive
19833	38.33333333	44.11111111	53365.9375	72431.97354	13167.6317	71.65470884	57.55555556	0.709881954	13.46263317	Double_positive
19834	97.44444444	99.66666667	346328.7386	127762	224916.8182	58.61518124	122.5555556	0.823571262	12.96399723	Double_positive
19919	67	100.4444444	487386.5771	407869.4401	230808.3231	65.92902815	128	0.871436156	26.70106331	Double_positive
19946	45.44444444	53.22222222	59282.75	37888.5468	41435.5	73.04615212	68.22222222	0.725193487	16.93865765	Double_positive
19999	10.66666667	36.77777778	14819.06863	10721.35207	7311.718137	52.7966932	52.77777778	0.873067358	7.285868117	Double_positive
20040	128.7777778	132.6666667	410768.8265	21519.5	375189.1698	60.16350079	162.5555556	0.658391802	6.906681288	Double_positive
20179	11.88888889	33.66666667	45005.89038	32166.15207	9153.696154	66.16594726	62.33333333	0.731737581	5.68053813	Double_positive
20321	3.666666667	48.66666667	11246.87097	-8909.354067	31403.16935	64.63261675	68.55555556	0.836072024	7.467702156	Double_positive
20344	28.33333333	49.33333333	51070.5	-1072.237981	62315.8125	68.91400537	55.11111111	0.703323384	9.481353359	Double_positive
20608	49.55555556	107.4444444	416508.1164	333303.1678	59193.58621	57.05322217	142.7777778	0.820465935	14.43919181	Double_positive
20651	68.11111111	103.3333333	117298.358	435211.2877	26524.14205	61.51273285	141.7777778	0.825093913	19.62347586	Double_positive
20689	24.33333333	34.55555556	53842.95161	2477.316832	47113.78226	63.61693428	52.22222222	0.738776949	8.176898207	Double_positive
20703	56	80.11111111	46612.87171	129296.2	19022.75	56.90214823	115.7777778	0.678003834	20.51024018	Double_positive
20715	25.44444444	43.44444444	57487	26796.42056	21573.69231	62.75976318	67.44444444	0.789581833	10.96407511	Double_positive
20791	136.8888889	82.33333333	27784.72024	1427368.285	14790.89881	60.37936492	227	0.985728157	6.409840626	Double_positive
20838	3.888888889	35	128925.1875	49815.78061	66605.0625	71.9033311	57.55555556	0.96122	8.054357496	Double_positive
20855	39.88888889	29.88888889	9813.090909	998.6382979	7326.392045	63.39266699	52.22222222	0.949275269	15.15636517	Double_positive
20863	78.66666667	99.11111111	110419.6912	350396.0833	24123.24632	65.14525716	141.6666667	0.745298976	5.988850725	Double_positive
20870	76.88888889	86.77777778	224616.7671	167085.5263	118477.6027	60.58034172	105.2222222	0.726894274	9.476903055	Double_positive
20892	48.77777778	71.88888889	91288.98684	69904.6063	88718.92105	59.30869999	90.77777778	0.632774379	9.3194466	Double_positive
20897	15.33333333	34.88888889	53969.20395	22566.28272	13734.22807	65.64275081	56.11111111	0.62435642	6.543273077	Double_positive
20931	83.11111111	96	52950.60357	595794.4081	5232.791071	57.48348252	137.4444444	0.937451757	16.13184132	Double_positive
20969	102.1111111	130	123685.988	450880.1103	21325.94277	61.45822206	174.3333333	0.700956796	7.740382195	Double_positive
21027	26	23.66666667	32514.78846	33298.07759	9814.125	68.68917314	59.77777778	0.683974892	2.329289995	Double_positive
21030	40.11111111	57	35002.55	45140.48975	118646.635	51.60687368	102.4444444	0.5918681	4.571445206	Double_positive
21254	20.33333333	42.44444444	146516.1343	124327.8174	75904.02985	73.49559565	61.11111111	0.62586374	6.843235861	Double_positive
21270	24.66666667	37.22222222	74464.55625	61404.61026	96247.4	67.79863284	63.44444444	0.636581932	10.22779603	Double_positive
21326	61.33333333	100.6666667	140944.2465	370742.6471	22086.87326	67.74173157	129.3333333	0.808092621	11.73280478	Double_positive
21506	37.55555556	41.44444444	135654.3871	46281.71429	85049.3629	63.81732337	59.88888889	0.821997128	9.492139829	Double_positive
21582	40	37.11111111	119180.9538	65029.56338	13733.71154	57.50945524	57.66666667	0.827800452	16.27245923	Double_positive
21639	13.22222222	48.88888889	11395.73913	8049.181818	21511.36957	73.31205592	73.77777778	0.756814948	12.53272366	Double_positive
21662	21.55555556	65.55555556	148886.2405	109531.9542	85694.17722	60.20444211	115.5555556	0.608371077	4.511949406	Double_positive
21668	22.88888889	86.66666667	189132.3409	194942.7782	110140.0325	70.03459598	111.2222222	0.926941472	19.57971794	Double_positive
21696	89.11111111	114.6666667	196939.9142	575149.0054	42319.70181	56.92327619	158.3333333	0.597711789	9.521329183	Double_positive
21857	144.3333333	136.1111111	15939.65686	1173956.963	5739.389706	54.65207784	313.5555556	0.910548679	18.42733833	Double_positive
21867	25	38.33333333	47223.98529	13221.80172	6515.779412	64.82321365	56.22222222	0.800679689	8.116295658	Double_positive
21928	35.77777778	73.22222222	289762.9952	214397.7857	33482.91827	66.96850849	88.44444444	0.781225634	14.44885289	Double_positive
21987	76.66666667	128.4444444	91794.13393	567458.032	13899.99107	59.28092103	177.5555556	0.907415447	6.671509127	Double_positive
22047	66.66666667	76.22222222	83389.09274	190472.3798	6322.419355	64.97128306	87.22222222	0.848165739	18.50663029	Double_positive
22067	30.11111111	78.33333333	149224.7381	127463.6346	49644.61111	68.7146031	109.7777778	0.803689098	10.66755697	Double_positive
22185	121.1111111	183.6666667	252527.9029	509197.1371	54413.89894	57.62003656	224.2222222	0.736171594	6.788679846	Double_positive
22188	60.44444444	84.88888889	79408.15714	350823.4081	15548.23214	64.91197194	114.1111111	0.967683819	16.25383291	Double_positive
22219	56.66666667	56.22222222	60564.0625	32629.53744	72229.375	58.18303163	95.55555556	0.591411261	6.471249747	Double_positive
22346	132	185.6666667	136893.551	1001323.416	32307.94296	59.42610863	229.1111111	0.846346815	14.92233023	Double_positive
22493	43.77777778	53.11111111	152750.5814	36078.34259	55292.02652	53.35093336	79.44444444	0.74789745	9.624907135	Double_positive
22589	79	129.1111111	189107.5673	822742.4157	33400.62981	62.9635824	163.5555556	0.74342337	17.66822139	Double_positive
22608	169.6666667	200.7777778	151720.2911	1105086.033	42077.17722	59.27327098	254.7777778	0.960897922	14.98410352	Double_positive
22646	56	77.77777778	81676.94643	168013.9313	19489.57143	58.92364353	110.7777778	0.856449992	8.354170448	Double_positive
22693	12.77777778	43.88888889	20652.90051	-3622.827273	17606.50765	62.01149466	68.77777778	0.959049007	12.47135952	Double_positive
22867	90.22222222	129.6666667	82618.35443	329340.9921	24049.66297	60.04665003	170.1111111	0.761832129	14.78138392	Double_positive
22882	86	75.11111111	258655.965	171709.0266	51726.745	60.68696422	125.5555556	0.575474993	5.341699985	Double_positive
22905	36.55555556	52.11111111	71692.2623	45551.07692	11164.66393	61.77557485	62.33333333	0.78242932	5.499140815	Double_positive
23046	82.44444444	114.3333333	107607.0263	281947.444	25096.48026	61.60412784	145.8888889	0.781025498	20.59110821	Double_positive
23122	5.111111111	48.77777778	89219.04741	108929.895	16515.04957	68.55580456	71.55555556	0.733523391	10.42011644	Double_positive
23152	25.44444444	61.22222222	52472.8277	111900.7759	8952.037162	67.11185144	68.66666667	0.859580301	14.29098441	Double_positive
23195	69.44444444	94.88888889	96562.31855	376309.0464	9778.618952	65.87022984	146.4444444	0.916564039	5.418368958	Double_positive
23311	53.55555556	104.1111111	304558.3913	371610.2168	46734.65036	64.87163417	124.6666667	0.699016142	13.93516804	Double_positive
23361	7.222222222	80.11111111	225223.932	143394.0465	51839.05699	54.03503146	106.8888889	0.77117826	10.95780604	Double_positive
23403	8.666666667	55.55555556	40681.87273	31921.49479	9177.490909	56.0602105	65.88888889	0.919919309	12.00305703	Double_positive
23444	25	65.22222222	39020.31157	57309.63755	17866.69776	61.36514494	103	0.702061269	5.610387319	Double_positive
23512	34	52.66666667	119059	49447.72289	29010.2	55.76404257	56.22222222	0.900139336	18.22288423	Double_positive
23513	59.55555556	78.77777778	418648.68	267928.3307	48385.7	66.46510215	90.33333333	0.827224743	16.71469887	Double_positive
23514	77.55555556	97.88888889	189903.0671	56810.375	55083.7439	53.37144763	132	0.783666773	6.19719858	Double_positive
23525	79.88888889	185.6666667	153800.3354	1152205.447	38175.4375	59.07225319	226.2222222	0.799692516	4.129426548	Double_positive
23584	144.3333333	148	17620.01786	1045815.361	5343.761905	59.31540882	284.5555556	0.870069872	23.05428218	Double_positive
23617	32.11111111	47.55555556	54535.21976	17163.30147	25812.59677	52.0720408	63.77777778	0.712069401	13.71097043	Double_positive
23683	48.66666667	42.88888889	60229.90865	41713.46369	22877.29327	59.13781334	67.77777778	0.764863006	15.26287628	Double_positive
23687	98.88888889	134.7777778	213992.3984	759711.9679	41402.21406	62.41255191	173.7777778	0.856674321	13.42630645	Double_positive
23945	19.44444444	46.88888889	31755.88315	29211.21613	42103.07609	64.66279529	53.11111111	0.866729274	6.337910536	Double_positive
23957	74.11111111	88.11111111	120280.1024	368813.7059	28498.47892	64.42101004	122.8888889	0.808473116	22.94966253	Double_positive
23984	51	123.8888889	212771.7534	187302.4481	37190.42568	60.24617111	154	0.913675752	8.928100031	Double_positive
23987	111.7777778	141	177979.0615	796451.4019	24795.02308	59.9593858	194.1111111	0.904531729	12.95249987	Double_positive
24103	20.33333333	41.11111111	41925.12037	44172.78286	7556.685185	64.48433323	53.11111111	0.670108348	10.61910607	Double_positive
24115	122.1111111	147.5555556	341137.3638	456733.9473	62503.54327	61.25495185	161.3333333	0.870881585	21.07516876	Double_positive
24145	29.33333333	57.44444444	58976.73469	30738.37654	13789.06633	67.92742647	58	0.702358609	6.567786365	Double_positive
24198	47.88888889	40.33333333	16128.38281	21454.74528	41220.29688	64.22620914	63.44444444	0.588765445	5.917654221	Double_positive
24340	49.66666667	94.44444444	342601.8672	329516.4747	37980.96289	66.16625339	114.4444444	0.778480537	19.8871545	Double_positive
24372	5.888888889	50.44444444	193433.1083	141223.1085	54962.90208	66.96678921	70	0.59048877	3.394752799	Double_positive
24420	5.222222222	35.44444444	17612.65461	12779.42095	37216.10033	57.7526622	55.11111111	0.64224215	1.816322665	Double_positive
24434	84	109.8888889	110369.202	519039.7143	29089.73837	61.58619408	155.1111111	0.850845448	25.19787436	Double_positive
24522	6.666666667	43.11111111	147012.7929	123960.3562	29166.09286	65.18994638	66.44444444	0.817394233	17.66799108	Double_positive
24669	83	136.8888889	130327.0574	678483.3597	28499.97665	60.01389999	173.4444444	0.821387027	13.44337691	Double_positive
24677	43.11111111	38.11111111	72148.72727	157359.4634	16049.68182	53.34191398	128.8888889	0.67922453	4.582684335	Double_positive
24722	23.11111111	111.8888889	198594.014	211946.3746	50785.49719	53.20639147	160.6666667	0.826820875	9.162064237	Double_positive
24730	77.33333333	82.33333333	200440.6535	92391.14118	120216.0348	62.968071	119	0.677295561	6.1741392	Double_positive
24781	13.77777778	41.66666667	242539.25	-22435.01117	101247.5	55.23106983	55.55555556	0.892945521	16.0104771	Double_positive
24890	47.77777778	50.77777778	91772.77083	120781.6051	17294.82708	61.92353901	79.77777778	0.725362678	4.736683393	Double_positive
24926	25.55555556	42.33333333	118008.8233	90762.36842	55225.6681	69.41992084	55	0.646215946	9.374763056	Double_positive
24932	34.77777778	41.77777778	54222.2	22345.44693	36142.6	68.24983579	58.11111111	0.567859259	8.019524323	Double_positive
24942	100.1111111	111.1111111	92572.18297	383456.0949	24028.97101	57.72959182	139.6666667	0.906717969	28.59513168	Double_positive
24965	33.88888889	46	126568.4777	103212.2143	58118.39286	65.24744072	56.33333333	0.670680728	10.43527246	Double_positive
25004	124.7777778	180.8888889	136492.3377	877522.2811	26436.65625	55.83136446	231.5555556	0.966094637	13.83561168	Double_positive
25029	172.8888889	146	548482	244191.9982	110126.125	55.56698517	197.4444444	0.671044494	8.663369114	Double_positive
25069	6.222222222	49	61258.43396	36825.11364	39730.4717	59.52889037	61.55555556	0.658593036	7.758549692	Double_positive
25081	33	150.3333333	439565.9663	485163.2581	59403.44444	58.80019686	202.6666667	0.754478663	4.023744738	Double_positive
25116	77	107.2222222	64307.89655	402424.2797	17074.75	59.8800973	154.1111111	0.868661115	25.25469943	Double_positive
25220	56.77777778	94.66666667	116715.5833	349145.5	31988.66435	64.17104894	121	0.860838748	7.450946208	Double_positive
25280	78.44444444	83.77777778	256175.7857	-16255.9375	221311.2857	60.75219876	106	0.747581105	8.132546963	Double_positive
25292	66.88888889	56.55555556	302472.4375	127863.8795	75372.1875	66.53832117	65.33333333	0.881811736	16.22405908	Double_positive
25326	25.77777778	57.11111111	29301.85938	-13506.29108	79087.46875	66.50991007	54	0.799716922	3.005864357	Double_positive
25327	73.22222222	98.88888889	134104.2516	252430.6429	25633.67045	65.72182136	120.8888889	0.882917088	17.77594994	Double_positive
25373	80.11111111	96.44444444	87823.96324	444155.7613	14437.43382	65.52768174	134.8888889	0.755356139	8.764215318	Double_positive
25391	43	61.88888889	136977.7857	157991.7733	29103.38312	55.29509283	88.44444444	0.865418316	12.38569472	Double_positive
25487	79.55555556	109.4444444	207829.2222	366159.0388	34573.53819	66.77925575	128	0.862287119	25.73783311	Double_positive
25521	52.55555556	148.7777778	459392.1348	223738.9794	148945.2135	55.63072365	209	0.594130717	3.592280108	Double_positive
25606	88	120.7777778	60882.05	508450.5743	14750.025	64.36241632	152.6666667	0.833133341	21.957211	Double_positive
25647	138.5555556	156.7777778	453135.561	594249.8598	70653.34146	60.48938549	197.5555556	0.930330051	19.51588842	Double_positive
25686	19.66666667	32.77777778	50848.53571	80951.38298	26567.85714	58.85243957	55.44444444	0.766622394	9.415608096	Double_positive
25755	32.11111111	49	14358.04076	30497.73438	19197.41848	66.43993438	73.77777778	0.811013491	3.850248024	Double_positive
25862	90.11111111	109.7777778	336180.775	472102.1577	51449.025	61.78981649	154.4444444	0.831980825	8.727960009	Double_positive
25925	20.33333333	57.88888889	124650.403	40806.21921	38077.44828	65.5559936	74.66666667	0.753229278	6.109181901	Double_positive
25938	95.55555556	100.4444444	58985.29412	529276.6847	5292.992647	58.51146738	134.8888889	0.63283108	8.643616241	Double_positive
25947	88.55555556	123.3333333	169666.3797	363990.4888	34324.47152	59.83779533	163	0.824876255	5.508175674	Double_positive
25991	143.5555556	102.4444444	13236.30637	846139.2924	6221.164216	56.39273829	329	0.783092125	5.457666041	Double_positive
26028	10.55555556	59.55555556	36990.86638	21573.85714	6027.344828	56.3674291	61.88888889	0.578227871	6.388501978	Double_positive
26038	38.11111111	66.77777778	277795.837	215335.9079	95162.40761	70.73929428	79.11111111	0.814530891	12.26656988	Double_positive
26079	41	43.11111111	146919.879	55873.71028	37866.24597	66.1648829	71.33333333	0.922744997	2.993790396	Double_positive
26097	25.77777778	181.1111111	449367.6154	364961.2375	95542	55.61248128	230.7777778	0.670699217	4.153539325	Double_positive
26134	43.11111111	62.66666667	140312.5536	129470.6927	23785.86161	70.74682197	79.33333333	0.691912177	20.99162215	Double_positive
26167	66.44444444	93.44444444	322900.9426	171496.2358	66425.34426	63.70433023	147.1111111	0.600905388	4.498973085	Double_positive
26172	19.55555556	36	167889.9141	885.7777778	87119.09375	62.95878405	52.44444444	0.75338357	8.465122375	Double_positive
26207	15	39.77777778	23841.6338	32832.62348	39092.52817	55.03339791	54	0.838172262	13.23211116	Double_positive
26364	22.11111111	61.44444444	12754.38776	11902.6747	20073.76531	61.34487036	66.44444444	0.916889225	8.322997592	Double_positive
26392	121.2222222	49.11111111	13160.1646	830894.9841	6642.714109	58.13634628	220.4444444	0.853401058	8.924402624	Double_positive
26407	83.44444444	94.44444444	50120.5777	766892.6083	10684.4527	55.40901165	159.2222222	0.82546298	16.27608852	Double_positive
26477	15.33333333	45.44444444	46166.32292	50971.17476	72618.875	65.98219237	51.66666667	0.718701031	13.63134368	Double_positive
26490	75.44444444	25	29829.75	256946.6514	13306.95	60.35580706	174.7777778	0.692891668	5.723637384	Double_positive
26587	115.1111111	113.4444444	364092.42	186424.7255	143680.6867	61.91564593	145	0.712947441	6.1879079	Double_positive
26627	80.44444444	94.44444444	85204.85465	372252.5347	24083.23547	57.30314773	139.5555556	0.866994904	31.1937642	Double_positive
26632	107.4444444	144.5555556	170526.2824	486293.4053	36277.81471	61.53335527	176.4444444	0.816595751	22.05995144	Double_positive
26635	29.55555556	52.11111111	175491.0893	54331.87013	37978.96429	58.83413346	63.33333333	0.759243587	5.980901119	Double_positive
26744	29.55555556	36.88888889	122481.4408	66513.90152	33708.22368	62.22814087	50.88888889	0.770341201	12.59302174	Double_positive
26812	90.22222222	109	249629.407	378489.305	40672.53198	62.97320352	152.7777778	0.924231424	24.30033867	Double_positive
26886	62.88888889	72.11111111	93011.41176	80800.85321	11556.25	66.61028055	87.77777778	0.87623638	22.3963178	Double_positive
26990	35.55555556	36.22222222	100903.2606	49298.83673	35705.57979	68.56510206	58	0.900505321	17.27106005	Double_positive
27153	66.55555556	91.88888889	77316.54844	266646.7146	18928.48594	59.50829325	128.1111111	0.859910111	17.56873547	Double_positive
27214	63.11111111	65.77777778	325972.5	341915.1277	88503	62.89896659	100.5555556	0.737268686	5.618727214	Double_positive
27243	5	48.11111111	27473.32955	14389.03793	6868.286932	63.46213617	54.77777778	0.886577243	18.51641756	Double_positive
27316	38.22222222	50.11111111	32415.99194	16840.13876	6487.846774	58.02573236	65.88888889	0.77440187	17.43728802	Double_positive
27403	20.11111111	41	24560.51064	34698.13975	5995.223404	63.99398579	53.88888889	0.797742034	8.304679817	Double_positive
27443	45.11111111	54.11111111	16596.82839	8985.771574	19502.38983	59.42772919	71.33333333	0.618748936	4.129342698	Double_positive
27446	150.6666667	101.5555556	10021.7575	1476229.715	6748.0975	52.42279788	336.4444444	0.90638406	6.893112486	Double_positive
27481	65.22222222	79.88888889	72624.53448	207369.1362	13585.11207	52.98064743	143	0.859965314	21.20088872	Double_positive
27505	26.88888889	37	20571.32203	106081.2021	17825.33898	62.31914108	53.44444444	0.830247817	9.34779702	Double_positive
27531	61.66666667	82.77777778	196009.5417	32785.35778	41314.41667	64.65019249	114.8888889	0.921590849	7.418817346	Double_positive
27582	17.22222222	39.11111111	27738.28814	62027.77778	11136.0678	54.28237965	56.11111111	0.762812336	13.44561858	Double_positive
27677	49.77777778	78.11111111	105286.3973	131508.5	10521.5137	62.84591707	95.77777778	0.883858286	17.53710651	Double_positive
27900	77.33333333	106.1111111	203425.2614	520913.3242	43677.11553	64.97411713	143.1111111	0.91199401	17.70227302	Double_positive
27918	39.66666667	91.22222222	233943.0519	158206.9228	21926.52922	60.29995041	121.6666667	0.866227301	15.28600884	Double_positive
27944	173.5555556	184.2222222	379034.8261	641269.7034	72053.50906	59.41804866	216.7777778	0.905958677	5.646120569	Double_positive
27976	53.88888889	27.88888889	29484.08022	813147.4745	14307.25746	55.4781148	233.7777778	0.679190149	4.17337837	Double_positive
28015	21.77777778	83.11111111	266485.1761	122525.1381	77815.51408	55.95513961	130.3333333	0.629584919	8.207978219	Double_positive
28023	219	275.4444444	843824.6181	1001569.739	87395.05324	54.37766362	346.5555556	0.842664533	19.75995861	Double_positive
28041	73.33333333	125.4444444	297659.6597	508072.7987	35140.75174	57.14613198	142.8888889	0.777757138	16.3985425	Double_positive
28053	31.88888889	36.77777778	130037.1204	49277.27586	52293.05556	65.95739248	55.33333333	0.685021253	10.77067864	Double_positive
28119	1.666666667	55.44444444	169988.6812	89006.15929	20586.34058	58.91973058	78.66666667	0.804192661	9.130506661	Double_positive
28120	39	48.11111111	143361.3417	78574.48958	39107.50417	55.33126595	69.77777778	0.87364042	11.61714373	Double_positive
28136	61.22222222	87	71657.225	159229.7845	5902.25	64.87948454	122.6666667	0.830612902	13.45309779	Double_positive
28137	34.33333333	41.33333333	106738.1455	50174.83784	28956.29091	66.67460973	63.11111111	0.86944152	9.129429017	Double_positive
28140	48.66666667	83.88888889	314790.2338	182413.5534	47129.16883	65.1359415	115.4444444	0.833372504	7.462614288	Double_positive
28181	44.44444444	47.33333333	193589.307	-20794.89367	224798.693	68.10958091	59.22222222	0.850617818	10.68497799	Double_positive
28246	43.22222222	36.44444444	18490.47826	8441.555556	25028.86957	69.73569044	60.44444444	0.777191597	8.365602043	Double_positive
28381	86	127.3333333	299833.811	573163.5492	48060.85756	62.14083966	151.3333333	0.896758714	26.26080406	Double_positive
28440	0	34.77777778	13030.00735	8800.337143	13474.49265	59.90953328	53.33333333	0.762268892	5.279397971	Double_positive
28452	6.555555556	50.11111111	73161.5	26790.11386	60376.17797	63.6387009	59	0.715707235	7.372523217	Double_positive
28517	27.88888889	48.22222222	61846.475	32027	26818.425	57.98042157	58.11111111	0.925432349	2.426219356	Double_positive
28551	94.66666667	111.6666667	161498.29	455240.8547	28381.345	60.590953	136.1111111	0.871989154	23.67767863	Double_positive
28642	22.77777778	42.77777778	117980.75	153634.3829	86511.20956	69.97571621	55.44444444	0.805823212	11.83436818	Double_positive
28657	27.77777778	37	62036.4347	72029.11333	39273.68843	60.64543876	54.77777778	0.678943504	10.29712691	Double_positive
28706	116.8888889	143.8888889	91781.58209	710403.6444	21904.08955	60.78824718	184.3333333	0.918709252	8.809967906	Double_positive
28722	65.88888889	46	45866.41118	206583.02	8850.131579	55.51167014	155.2222222	0.809259539	5.797100456	Double_positive
28819	47.33333333	62.77777778	73159.89344	4170.61165	32947.04098	53.8841199	86.44444444	0.815828538	21.66162218	Double_positive
28885	59.55555556	49.66666667	17609.05556	81516.84694	30444.83507	57.33074664	141	0.583405072	3.731745189	Double_positive
28962	81	27	43055.32895	397841.9792	27168.77796	59.56329383	181	0.585296985	5.353349285	Double_positive
29000	59.22222222	58.55555556	151340.7869	60178.85787	28786.68033	65.65363516	82.77777778	0.684674317	14.92816412	Double_positive
29094	70.11111111	84.88888889	142499.9123	261461.6179	33898.53509	54.7827822	135.7777778	0.979908184	14.79044421	Double_positive
29169	21	39.11111111	17710.69318	20389.11724	5837.528409	63.49334296	52.11111111	0.827306906	21.67622573	Double_positive
29180	40.33333333	91.77777778	249274.4784	188517.6335	181314.5185	64.72854604	106	0.71083831	7.038817403	Double_positive
29190	29	37.11111111	19352.52455	14555.72895	10880.83036	69.42734414	55.77777778	0.893671863	14.55182033	Double_positive
29191	94.66666667	106.8888889	86702.74038	663676.0657	25609.01923	55.13196076	153.6666667	0.895727797	22.81068098	Double_positive
29292	89.55555556	116.3333333	73210.52134	508090.5688	21454.81707	66.23089467	158.7777778	0.938636906	21.26081765	Double_positive
29356	69.33333333	99.11111111	78940.61058	306803.498	14037.44872	62.45533167	127	0.809243333	26.04221667	Double_positive
29411	14.66666667	42.55555556	83927.04839	65151.20283	14805.41532	59.95903785	75.66666667	0.614153555	6.186678898	Double_positive
29429	44.11111111	25	11969.09091	77644.95023	6310.204545	55.04127883	88.22222222	0.866915301	11.12923464	Double_positive
29498	96.55555556	104.4444444	153210.7928	496342.264	27100.25	64.44818876	135.1111111	0.939734895	18.40871908	Double_positive
29541	59.88888889	83.22222222	69314.92667	328920.9447	12879.61167	66.50120614	105.1111111	0.908752418	15.59898525	Double_positive
29609	48.88888889	38.22222222	16195.26268	25833.77093	30051.73188	56.38582166	72.33333333	0.798051509	9.61445986	Double_positive
29629	92.22222222	116.4444444	62155.65312	620354.9535	20066.275	64.07615212	171.2222222	0.769511134	3.318329809	Double_positive
29697	54.33333333	88.33333333	163862.4262	343424.4343	23561.21311	53.30576031	136.3333333	0.793041303	20.50978397	Double_positive
29699	65.77777778	64	11277.76316	204688.8876	9339.131579	56.92152706	161.7777778	0.831913549	5.453450348	Double_positive
29728	50.55555556	88.88888889	56358.31019	439083.1593	5177.162037	65.42945777	117.8888889	0.792575389	9.467452112	Double_positive
29738	62.88888889	67.66666667	221279	109215.3099	37602.5	64.10752862	85.33333333	0.799638654	11.64779204	Double_positive
29751	86.88888889	96.66666667	67023.53	393258.2625	20955.25	65.94366893	156.7777778	0.653849594	4.882584073	Double_positive
29871	9.111111111	43.55555556	21018.0471	30096.98276	27518.88949	56.43858763	64	0.822784415	10.82331433	Double_positive
29903	68.33333333	68.11111111	431870.7679	352528.3371	59793.76786	69.63529332	73.77777778	0.73189843	14.82283557	Double_positive
29967	141.6666667	171.6666667	414985.0138	1100735.548	70024.51606	54.56281373	246.6666667	0.864099771	9.759493448	Double_positive
30063	35	35.77777778	32479.27419	13070.28986	16032.8125	54.07120451	59.55555556	0.848555028	13.837235	Double_positive
30113	94.33333333	108.6666667	49979	338398.4679	14201.80645	52.24787993	166	0.710157857	30.45832003	Double_positive
30118	10.33333333	44.33333333	12956.88487	8906.212598	9886.963816	55.1459691	53.22222222	0.708065357	6.410670613	Double_positive
30216	25	43.77777778	25117.58824	28207.33333	23359.05882	60.18789623	69.22222222	0.740055006	7.193104178	Double_positive
30279	57.55555556	87.22222222	334702.3082	337279.5873	56055.16438	62.65525786	112.4444444	0.879533647	10.80581147	Double_positive
30305	74.11111111	83.66666667	91801.95109	117798.771	29178.52355	64.64643782	116	0.716060865	12.3231699	Double_positive
30329	36.33333333	77.88888889	352196.0728	341303.4063	33054.56903	53.59141881	113.4444444	0.834105544	20.57732171	Double_positive
30440	1.777777778	51.22222222	61834.0709	69158.87879	16638.84328	68.02932175	63.33333333	0.634618267	6.27237221	Double_positive
30474	49.22222222	81.33333333	42025.50735	165519.4184	5755.878676	66.9032215	117.6666667	0.735716944	6.413476508	Double_positive
30488	54.22222222	83.33333333	45701.04018	294407.5242	11590.98884	68.87241323	116.1111111	0.955351173	8.905809932	Double_positive
30496	76.11111111	113.2222222	172114.0142	375695.0246	23453.39873	54.25138579	150.8888889	0.917958185	21.71749814	Double_positive
30511	69.55555556	92	39715.40299	113317.4364	5383.895522	57.82853934	133.7777778	0.770560001	6.689875307	Double_positive
30514	92	110.1111111	186382.8829	301135.966	31383.65506	62.80971703	137.1111111	0.881060007	14.31559428	Double_positive
30531	193.2222222	178.7777778	28744.38462	1492431.353	5283.923077	59.39490495	242.2222222	0.908817606	40.95504707	Double_positive
30614	103.1111111	137	148943.7209	697828.4741	45632.48983	56.12998278	182.2222222	0.969760251	20.21546854	Double_positive
30729	118.6666667	70.22222222	14411.73529	982965.3837	6451.04902	57.16375128	251.2222222	0.973625089	9.206231907	Double_positive
30786	50	104.1111111	389008.3264	222666.8644	50235.55556	64.64981681	127.6666667	0.767492553	8.210453588	Double_positive
30825	107.7777778	124.3333333	346863.9922	820167.5728	54380.15312	60.71909584	177.6666667	0.779282204	13.89717255	Double_positive
30881	27.88888889	36	87976.32075	63731.30707	19622.03774	70.00335452	53.66666667	0.59887661	5.459469547	Double_positive
30902	15.33333333	42	130586.1667	37565.06667	25540.89583	62.9760685	52.77777778	0.882260574	12.50251428	Double_positive
30936	35.88888889	37.44444444	42765.1168	37963.29058	21056.72336	64.00299529	59.22222222	0.788772414	15.29267142	Double_positive
30950	98.33333333	111.1111111	59922.60069	380282.4254	25384.22917	57.19777419	148.6666667	0.854924778	19.61645285	Double_positive
30980	14.22222222	26.22222222	42412.74576	39938.71684	22542.66525	66.20998455	53.44444444	0.598935644	3.138694288	Double_positive
31000	3	51.11111111	97227.89286	93449.7672	55066.59821	68.27020894	64	0.777256133	16.91716893	Double_positive
31006	48.66666667	189.2222222	579755.8036	582297.7765	114113.8214	59.05416151	245.2222222	0.796160688	6.844737259	Double_positive
31012	49.11111111	85.33333333	137572.1914	273711.8277	13062.85802	52.05797339	110.4444444	0.763112593	18.86537626	Double_positive
31027	67.11111111	85.66666667	100513.1391	143330.5187	24283.33803	65.75718019	105.7777778	0.844674567	24.35155391	Double_positive
31129	26.11111111	45.11111111	53382.75	16219.09694	65511.66667	71.71584557	53.88888889	0.738473016	13.58886644	Double_positive
31263	121.4444444	144.2222222	173322.6567	526272.7658	42854	63.30201594	204.3333333	0.588116384	5.537667165	Double_positive
31373	59.66666667	108	199188	411930.6816	12021.12329	67.59937895	149.5555556	0.914279647	7.148359233	Double_positive
31399	97.77777778	32.66666667	10573.44892	975955.2878	5521.989247	60.72724297	272.4444444	0.65908482	6.406145626	Double_positive
31502	89.11111111	129.3333333	211809.1636	467235.4157	37966.29321	58.37834301	171.7777778	0.803463674	8.904765658	Double_positive
31533	61.44444444	61.66666667	269821.5	172515.8629	60879.75	60.59107984	80.55555556	0.83678306	13.31945707	Double_positive
31572	110.5555556	199.8888889	646768.0766	629348.6595	121656.0806	54.79806013	250.8888889	0.81092368	6.500809747	Double_positive
31659	8.222222222	35.77777778	17496.70139	1483.068182	13330.02083	65.14250859	57.55555556	0.88076517	7.128027795	Double_positive
31751	57.77777778	64.66666667	138299.4764	66249.39147	140709.0811	69.13706524	98.44444444	0.586195004	3.796821746	Double_positive
31760	31.55555556	39.11111111	135648.6635	76413.26316	16818.82692	66.7171368	52.88888889	0.84547047	17.84334418	Double_positive
31839	48.66666667	75.66666667	373375.3478	261199.1886	51777.52899	65.22506102	119.5555556	0.893200473	12.86050455	Double_positive
31886	44.55555556	53.88888889	71241.19481	97829.62451	68398.91883	58.35811017	68.66666667	0.801036762	14.83608271	Double_positive
32058	29.55555556	42.22222222	80378.5	13106.84615	75079.25	65.29204181	54.88888889	0.929031155	8.326748877	Double_positive
32122	128.7777778	170.3333333	60240.50994	1000117.257	5383.740057	57.39274866	229.6666667	0.824814544	8.587779042	Double_positive
32136	120.2222222	69.22222222	8968.258824	1037957.813	5518.764706	56.57068289	293.2222222	0.566069507	5.663408543	Double_positive
32159	61	94.22222222	252165.0176	179590.4947	139961.3765	61.30441144	151.1111111	0.826422108	8.713222799	Double_positive
32202	55.11111111	92.77777778	330961.717	278967.9649	35141.76563	63.16572007	117	0.841922357	17.49231686	Double_positive
32223	60.77777778	99.66666667	241300.6	471422.0973	30074.6	64.12499291	127.2222222	0.829758912	18.29855595	Double_positive
32232	46	53.22222222	165054.6574	113055.4317	29591.11111	65.23174116	79.22222222	0.611979862	4.929613304	Double_positive
32243	21.11111111	49.88888889	29867.5463	-9080.5	36952.61111	65.44182566	68.33333333	0.722259888	6.561775561	Double_positive
32299	22.55555556	49.77777778	16850.13859	17593.65951	9606.902174	66.05025652	83.22222222	0.579607588	3.754407709	Double_positive
32308	33.11111111	62.88888889	203777.0955	163389.0222	32909.63636	70.48197523	103.7777778	0.714534674	8.195719479	Double_positive
32392	49.66666667	59.55555556	176088.6953	61791.28169	43229.82813	67.61140805	81.55555556	0.664658999	6.917664141	Double_positive
32394	56.55555556	60.44444444	10434.45745	504025.9545	5717.351064	53.424381	202.4444444	0.853946458	14.36685983	Double_positive
32409	115	144	304924.0361	574998.5857	48914.54518	55.00488038	193.1111111	0.853395871	19.17524546	Double_positive
32478	28.66666667	48	108550.3367	119157.9286	10522.56855	56.87564534	75.77777778	0.871856255	16.55957135	Double_positive
32480	77.77777778	102.4444444	160909.8782	577772.4354	24268.01122	63.52347173	129.7777778	0.915149666	22.7612916	Double_positive
32662	72.77777778	89.66666667	274723.5845	328321.7729	36516.58451	62.56582563	104.3333333	0.693175075	8.628205746	Double_positive
32697	82.33333333	110.6666667	88016.05932	627901.2435	22971.61864	63.94132954	150.4444444	0.875101516	15.36133844	Double_positive
32716	95.77777778	214.8888889	488095.5217	418069.5443	87367.82609	57.99075434	291.6666667	0.823910087	6.242012401	Double_positive
32727	40	52.66666667	93353.96205	21841.41935	33231.70982	61.05097439	79.11111111	0.799250647	5.712599161	Double_positive
32820	76.44444444	74.44444444	282314.9983	187923.5058	50483.22167	58.67413617	89.44444444	0.57998982	8.993356972	Double_positive
32833	130.2222222	147	54558.97656	902748.6022	7108.460937	62.4009867	187.3333333	0.890029569	24.04945726	Double_positive
32836	66.11111111	121.4444444	306334.9317	596626.9917	49051.88663	60.493863	139.3333333	0.803135324	15.05505472	Double_positive
32886	133.1111111	44.33333333	12987.50532	1175666.855	6729.698138	53.45597159	362	0.717986026	7.954753892	Double_positive
32938	156.2222222	169.1111111	253128.7862	1063825.387	33732.2625	60.84294264	229.8888889	0.97792717	17.83390176	Double_positive
32996	26.11111111	52.11111111	25652.37931	29495.91329	12683.12931	73.17944444	62.88888889	0.970948011	10.2573021	Double_positive
33090	37.11111111	62.88888889	171474.6918	257919.1429	31169.4863	63.25088369	103.3333333	0.693677788	4.314363496	Double_positive
33105	65.33333333	205.5555556	693196.117	309605.6677	155735.4761	59.93991792	254.4444444	0.809693079	6.552085233	Double_positive
33173	56.66666667	65.77777778	79328.58654	178997.25	18258.49038	66.35644336	88.44444444	0.830041864	14.04741348	Double_positive
33219	11.77777778	175.2222222	539926.677	368166.7441	84134.45084	59.01596104	234.5555556	0.685496636	6.38533102	Double_positive
33280	66.77777778	94.11111111	32210.90351	320856.1701	5247.820175	59.91093238	134.8888889	0.893216937	19.1490462	Double_positive
33290	86	91.77777778	150611.1444	367935.2	24066.59698	62.15796108	132.5555556	0.918391591	18.19334518	Double_positive
33313	33.77777778	28.77777778	140749.7959	49667.86076	31568.5102	58.29447252	55.33333333	0.753576392	5.459413666	Double_positive
33394	47.44444444	70.55555556	166758.9493	152377.3114	35303.23913	65.61290607	94.88888889	0.687841231	14.79434392	Double_positive
33420	51.22222222	89.11111111	344631.5211	414291.8173	39560.04775	61.93738096	125.1111111	0.955813948	14.03562532	Double_positive
33534	19.22222222	48.77777778	96379.5625	57888.20305	21715.125	59.59258564	61.33333333	0.890666059	13.19646872	Double_positive
33541	41.33333333	27.66666667	15528.07377	28123.485	31568.2459	66.51316181	61.88888889	0.60844436	7.046135993	Double_positive
33545	64.77777778	88.66666667	64553.88426	179887.7981	19241.08796	54.58030152	117.2222222	0.836399449	15.85547956	Double_positive
33751	53.33333333	64.11111111	139130.6824	99329.74757	30810.67828	59.66032722	96.66666667	0.666355267	6.835486918	Double_positive
33777	34.66666667	59.44444444	45733.84322	33589.81865	65916.1822	57.61395383	64.55555556	0.871448946	19.72481588	Double_positive
33811	81.11111111	107.2222222	248783.7321	381095.9677	31238.91071	62.34737188	124	0.849211441	12.06654647	Double_positive
33815	103.2222222	134	121006.2963	557256.359	42072.60494	64.2811515	184.8888889	0.924036567	13.9387598	Double_positive
33827	54.44444444	86.77777778	77228.10739	132910.1292	18405.6338	67.59824642	106.7777778	0.878172419	23.90547857	Double_positive
33889	7	86.55555556	215270.0441	87619.75862	77120.25735	61.51854974	116.6666667	0.901579318	11.66112214	Double_positive
33912	28	50.33333333	47491.23026	15220.03333	40734.63158	71.55073927	62.66666667	0.690008228	4.479104594	Double_positive
33921	28.11111111	36.77777778	36910.91667	20669.75949	13518.29167	64.49573251	55.22222222	0.820905851	17.53338374	Double_positive
33977	95.44444444	112.4444444	101535.6119	871718.0631	29277.53731	60.44783285	191.7777778	0.811619643	13.77531201	Double_positive
34000	140.2222222	194.6666667	1306676.317	1262894.69	399307.6204	61.15550585	212.5555556	0.911828329	20.74426461	Double_positive
34086	66.77777778	103.4444444	75765.44643	417417.9828	5558.151786	62.40810266	126	0.908186099	18.04361307	Double_positive
34173	25.55555556	41.88888889	62072.59155	111147.9367	36595.33803	63.13429067	58.66666667	0.777784576	11.00339264	Double_positive
34241	15.77777778	34	104810.195	33173.16763	16634.555	58.43769754	67.22222222	0.681356864	5.652669624	Double_positive
34344	159.8888889	122.8888889	12259.50581	1755248.3	7533.418605	56.54869424	350.3333333	0.897815227	23.61654408	Double_positive
34384	18	43	40433.70408	8982.863636	27444.90306	70.35440557	65.77777778	0.848929097	9.216266803	Double_positive
34476	55.44444444	92.33333333	312906.5909	293298.1603	113894.9318	60.55375704	109.3333333	0.815923669	12.06309525	Double_positive
34511	87.22222222	137.6666667	341411.3901	687053.3301	53694.55495	58.33147121	187.8888889	0.837958224	15.62745564	Double_positive
34549	80.33333333	109.3333333	62243.35443	435212.8603	16995.28481	60.67657475	141.4444444	0.930465616	28.81672874	Double_positive
34557	103.3333333	129.1111111	71592.00735	633518.4173	14919.50588	64.52021022	163	0.868283842	16.25195105	Double_positive
34572	54.77777778	75.77777778	9031.458333	35595.33333	21409.66667	52.99081237	107.3333333	0.746572649	10.42701888	Double_positive
34671	34.33333333	57.77777778	69560.33333	74582.25743	13917.93333	65.86212738	72.77777778	0.98804954	24.01122953	Double_positive
34701	47.11111111	49.77777778	24488.5082	106793.3415	5274.295082	73.2620137	58.44444444	0.745035006	16.72715401	Double_positive
34726	23.66666667	55.33333333	42051.16935	13940.86207	58646.56653	61.64094951	63.77777778	0.831709195	9.313643595	Double_positive
34748	10.11111111	88.44444444	243069.0161	194776.5429	74026.16129	57.62577588	150.2222222	0.6852514	4.43521375	Double_positive
34777	68.77777778	89.66666667	133714.3014	230791.0441	28459.60959	60.55775465	121.2222222	0.810994896	21.24897564	Double_positive
34780	79.66666667	108.5555556	119922.75	405421.1806	28098.25	63.93773161	151.1111111	0.82956623	6.644813509	Double_positive
34810	8.666666667	52	65395.50455	27962.30769	11682.06591	55.83688934	74	0.74833883	10.99878258	Double_positive
34855	111.2222222	144.1111111	38492.78947	840414.7403	6073.473684	53.20187823	202.5555556	0.908031557	22.18579755	Double_positive
34923	109.2222222	19.44444444	36693.76923	899423.0831	11378.59066	59.84558259	299.4444444	0.886106997	7.43146941	Double_positive
34981	78	111.2222222	299179.8569	386297.05	39466.03289	63.97681155	158.3333333	0.789659199	10.93790486	Double_positive
35010	6.666666667	24.66666667	12004.71892	14935.23602	19522.95745	72.4284086	57.77777778	0.829650326	6.194596576	Double_positive
35054	77.44444444	99.77777778	137962.0809	540703.8333	22350.33529	65.33983372	139.8888889	0.761596558	11.34973848	Double_positive
35107	95.33333333	138.3333333	402439.2484	790308.1989	71122.30469	64.23067589	152.5555556	0.97123942	22.17309943	Double_positive
35241	92	125.8888889	199013.4136	511015.062	42297.41544	63.18315467	156.3333333	0.852070268	11.68127821	Double_positive
35307	36.33333333	47.44444444	101363.3017	45677.91457	52375.91379	58.74455094	63.77777778	0.624312851	8.038120469	Double_positive
35422	5.888888889	29.22222222	21855.33051	4220.571429	24707.9089	60.090026	59	0.67037137	5.687376887	Double_positive
35448	30.44444444	52.44444444	62167.21739	-23569.51556	99240.41667	67.46190267	67.22222222	0.682601493	8.137506035	Double_positive
35466	125.7777778	133.2222222	23634.86842	571070.6471	9220.052632	52.71887099	297.2222222	0.845380079	7.127119427	Double_positive
35502	27.11111111	37.11111111	79006.53629	45943.98086	30862.05645	60.63435733	53.22222222	0.721923128	11.27065548	Double_positive
35503	5	77.77777778	119493.1	80207.38462	17520.2	54.68975455	129.3333333	0.734437028	9.644981657	Double_positive
35835	45.66666667	51.22222222	236208.3897	168236.1849	31589.52206	69.33499972	65.55555556	0.82609115	11.82827009	Double_positive
35842	165.3333333	156.6666667	48267.58411	825586.8933	15401.24766	59.83965139	360.4444444	0.935967306	13.32724858	Double_positive
35867	48.55555556	81.22222222	102556.6538	292817.5374	18069.32308	61.37478194	114	0.581028891	8.512503788	Double_positive
35899	100.5555556	80.77777778	10255.55082	1111340.618	8348.958791	55.6555347	351.3333333	0.673036483	6.282532944	Double_positive
36100	17.11111111	37.88888889	47704.27778	-3094.981043	42622.27778	52.57872674	51.88888889	0.80365273	11.77813862	Double_positive
36179	6.444444444	45	11694.9322	1423.818182	16619.55932	65.66059384	63.33333333	0.769976676	6.627448122	Double_positive
36220	101.5555556	11.33333333	11509.26842	999579.929	5588.557895	55.39543233	245.5555556	0.806982321	10.84253498	Double_positive
36308	26.77777778	41.77777778	15667.98333	42517.21569	5647.941667	68.98306612	60.33333333	0.609304491	7.105562036	Double_positive
36417	39.22222222	41	222648.3642	73511.04032	61273.81897	64.92730855	55.77777778	0.814088713	17.73706203	Double_positive
36477	14.77777778	44.55555556	17292.52344	22745.75658	30501.33594	69.19139859	61.88888889	0.672114969	7.166069169	Double_positive
36482	131.1111111	179	50035.67614	1432873.892	6623.020833	52.46080365	236.5555556	0.874080406	4.653653442	Double_positive
36498	58.77777778	66.55555556	190380.6783	136416.6036	53260.845	64.84836674	122.3333333	0.593260579	6.973429101	Double_positive
36539	67.77777778	80.88888889	556516.6542	256352.4735	242289.4625	65.68804976	124.8888889	0.644911016	4.141759051	Double_positive
36567	19.33333333	56.88888889	75358.57447	44582.40397	21890.55319	57.86052059	87.11111111	0.802302809	4.111328669	Double_positive
36595	82	80	281751.3793	139857.9369	45271.71121	64.6917042	127.2222222	0.719867822	6.797474383	Double_positive
36613	21.66666667	24.66666667	39610.95833	20690.02051	34870.80417	68.28124562	51.33333333	0.688587819	6.778196113	Double_positive
36683	30.55555556	52.88888889	50775.50746	37993.62115	47102.77612	57.13449684	73.33333333	0.668611237	7.262590148	Double_positive
36689	59.88888889	75.44444444	78385.13699	170526.6548	15992.30822	53.24737043	103.6666667	0.763517073	11.08422661	Double_positive
36715	78.66666667	116.8888889	90531.375	454582.6587	23328.42416	63.37723022	142.5555556	0.974366747	27.0492168	Double_positive
36736	1	120.2222222	349778.25	102335.2118	97900.48864	61.58423474	158	0.711694158	4.241282871	Double_positive
36782	76.33333333	74	9332.545455	46882.41296	16200.37662	60.76950662	129.6666667	0.826526946	27.32433972	Double_positive
36783	11.55555556	68.11111111	153574.9963	138430.3289	29845.22426	60.8820866	102.8888889	0.583795112	6.696538577	Double_positive
36811	78.44444444	89	85873.70968	313372.9767	28566.09677	62.47555734	127.4444444	0.904952469	23.23648117	Double_positive
36818	46.55555556	65.66666667	34330.73828	136498.3153	10669.36719	66.59818404	95.77777778	0.759701617	3.550349097	Double_positive
36834	108.6666667	119.6666667	88916.53012	532795.7143	19103.81024	59.95682389	184.6666667	0.825715052	20.83490968	Double_positive
36888	0	34.22222222	11946.55978	-6261.057047	12840.11413	62.31434791	59.88888889	0.686988008	4.95268111	Double_positive
36903	7.555555556	42.66666667	12831.92262	47556.71333	14967.78968	57.02763412	63.22222222	0.743893571	15.20144844	Double_positive
36968	91	118.2222222	134970.1029	485437.5	43239.30882	59.76602207	164.5555556	0.918287658	10.29276959	Double_positive
37121	19.11111111	107.6666667	349654.05	212369.7986	64560.975	54.72121098	146.8888889	0.789276157	12.22070918	Double_positive
37196	48	65	105454.4643	114878.9565	119172.8143	66.0119093	88.66666667	0.725293008	6.825187231	Double_positive
37269	10.22222222	50.22222222	108071.0371	21266.88341	96082.03711	62.95841722	66.66666667	0.859347459	3.672125171	Double_positive
37312	17.77777778	63.88888889	57233.93478	42495.93913	10588.23913	53.60195697	85.55555556	0.697467943	7.894577776	Double_positive
37356	87.55555556	123.2222222	146179.4288	222756.9579	20859.18671	54.20090814	169.1111111	0.757106244	18.08424169	Double_positive
37375	40.66666667	57.22222222	98611.0625	81478.44493	24070.37132	58.88195364	82	0.81404765	9.383278073	Double_positive
37380	14.33333333	85.66666667	207126.3945	76807.30095	78732.32617	59.63221567	117.5555556	0.69251996	4.601485574	Double_positive
37439	65.88888889	70.55555556	106894.0375	163163.3197	49794.47143	64.05760304	89.44444444	0.690192454	17.91867545	Double_positive
37528	24.33333333	54.66666667	36194.27612	46110.70548	85087.28172	66.01315939	57	0.940070854	10.22845847	Double_positive
37529	44	46.11111111	152174.2609	27681.46288	66998.02899	63.8583379	61.44444444	0.788624779	11.17900562	Double_positive
37538	44.55555556	53.77777778	126238.6975	146341.8599	155666.071	63.24308663	73.88888889	0.58403949	8.062456032	Double_positive
37613	72	95.44444444	65578.71386	312059.6351	15354.19578	55.87991403	129.8888889	0.747140135	14.57202367	Double_positive
37641	94	118.6666667	93559.7013	665996.7879	31565.55844	59.17956516	159.5555556	0.732086489	5.647849508	Double_positive
37661	31.33333333	60.77777778	267420.8811	115835.4848	29662.5041	65.1855417	72.44444444	0.781901441	18.73466716	Double_positive
37704	39.44444444	49.77777778	17124.69231	261358.6516	6434.492308	68.20278965	103.1111111	0.709342561	20.16472905	Double_positive
37803	44.55555556	51	125178.3913	68075.2	34276.65217	52.09653731	66.88888889	0.861804513	10.31265438	Double_positive
37827	124.6666667	197.4444444	269207.6984	208842.1291	139207.3736	54.96356278	235.1111111	0.573051075	6.270934695	Double_positive
37897	42.88888889	48.66666667	147264.5962	93716	36653.83077	61.46141859	70.66666667	0.638951234	9.738967809	Double_positive
37924	30.55555556	33.44444444	37833.62712	32311.29949	26468.23729	61.81423431	50.66666667	0.792423218	11.65138244	Double_positive
37952	15.11111111	59	136758.627	254160.3806	35226.51613	71.6080423	73.77777778	0.752741479	18.74847519	Double_positive
38039	21.11111111	54.22222222	219534.6371	125367.1468	69187.39919	60.41396278	76.22222222	0.784308607	17.3180667	Double_positive
38042	104.1111111	92.44444444	520014.3317	185754.7174	56426.34167	61.20495375	107	0.787497415	10.17926877	Double_positive
38056	60.22222222	64.88888889	149999.2054	160921.2155	37658.79464	60.06642123	90.88888889	0.931290963	16.53084338	Double_positive
38057	85.55555556	113.7777778	74036.61397	309192.5066	16708.30882	53.35341996	153.7777778	0.761096584	12.49798039	Double_positive
38073	0	32.66666667	11117.11563	-665.6374046	5233.353125	59.79698264	61.22222222	0.697597395	7.193102985	Double_positive
38158	90.44444444	130.2222222	110875.7143	451177.6897	31133.31429	54.24434032	198.1111111	0.903447593	8.513206492	Double_positive
38163	178.3333333	152.1111111	13555.1301	1841309.709	5275.028061	53.08848006	315.5555556	0.719389399	13.89333117	Double_positive
38175	63.33333333	87.55555556	82449.30233	242106.6567	15209.8968	64.522765	109.4444444	0.789707938	15.1714055	Double_positive
38180	15.77777778	45.22222222	52584.92096	37885.07112	9336.136029	54.81185019	64.44444444	0.830317544	16.9471274	Double_positive
38193	70.55555556	66.22222222	309141.5946	31283.0625	6818.819257	54.01518651	68.55555556	0.740635294	6.363415027	Double_positive
38203	14.88888889	37.33333333	11180.88393	7321.592466	8040.14881	67.097494	56.88888889	0.596589553	6.314046266	Double_positive
38207	41.22222222	45.66666667	102860.058	48152.5	19491.09375	66.91426271	61	0.912213855	16.02927162	Double_positive
38270	100.4444444	154.5555556	102926.1327	1242729.216	5839.594136	51.97444782	272.8888889	0.827981756	14.01827345	Double_positive
38288	26	40.44444444	70322.06356	-21012.6125	13276.46822	52.8905758	61.33333333	0.973786691	20.44038117	Double_positive
38372	52.11111111	41.22222222	292599.2934	211872.7053	192274.6233	64.62945249	53.55555556	0.876492438	15.51628622	Double_positive
38406	64.66666667	63.11111111	220598.0817	86789.35019	35951.78205	63.65465056	90.55555556	0.877669317	10.9117331	Double_positive
38509	54.88888889	62.22222222	169636.1077	110295.2222	24297.95385	57.07001007	87.11111111	0.768324332	7.445293755	Double_positive
38527	1	55.11111111	130660.7669	76143.838	26265.21453	57.33197084	78.44444444	0.827853696	26.18775671	Double_positive
38532	96.33333333	107.7777778	107794.9881	319132.1338	37812.66667	60.78240042	141.2222222	0.835491308	9.805008326	Double_positive
38534	86.44444444	107.4444444	251721.63	559401.6488	49359.935	58.42969935	221.4444444	0.702787966	4.425134959	Double_positive
38569	20.33333333	41.88888889	55313.92593	27409.96821	7944.421296	60.31319393	55.11111111	0.64479118	4.180538042	Double_positive
38584	33.44444444	42.55555556	91320.125	102486.026	20148	60.42022191	60.11111111	0.617056539	7.499911518	Double_positive
38612	42	52	49267.66045	37288.47368	46882.60448	61.90670334	65	0.800440784	6.13265719	Double_positive
38613	193.5555556	210.3333333	429867.9632	554548.129	74352.38971	54.24699462	286	0.909628078	10.02869326	Double_positive
38652	27.22222222	47	23922.71311	23833.76923	8705.47541	54.32397288	65.33333333	0.791190317	12.76416865	Double_positive
38838	22.44444444	42.22222222	20177.65909	11791.06557	7812.772727	61.60008382	61.22222222	0.758897373	5.841380548	Double_positive
38859	36	76.22222222	193801.4375	229179.8281	35111.6875	70.54543047	92.77777778	0.78605212	11.98306017	Double_positive
38893	33.88888889	55.77777778	71469.75	82126.96507	74564.75	58.85019929	80.44444444	0.82156404	18.35484061	Double_positive
38895	120.2222222	157.2222222	82602.79545	1018898.894	26219.42045	52.86521452	208.8888889	0.954393931	6.853527294	Double_positive
38912	27.44444444	104.2222222	566720.0333	356315.8958	52864.74444	59.47146495	130.4444444	0.932708276	15.26392035	Double_positive
38916	43.11111111	49.88888889	68426.44262	118110.1463	18786.7377	64.06966468	70.55555556	0.809940728	16.16434764	Double_positive
38937	37.88888889	46.88888889	84532.26271	40912.87368	22205.74576	57.05194609	77.22222222	0.901210289	9.442629865	Double_positive
38945	78.55555556	88.88888889	70686.62	326148.3983	21548.77667	66.17451215	131.4444444	0.639640365	19.48115941	Double_positive
39025	41.66666667	46.66666667	33773.8125	51630.83333	6703.689732	61.76915991	66.88888889	0.745580094	21.42245863	Double_positive
39034	8.222222222	35.88888889	137524.6032	29383.45946	22588.5873	67.27556338	59.77777778	0.68080919	6.16092974	Double_positive
39163	52.33333333	76	145057.9797	174470.2527	24186.82969	57.71401106	106.7777778	0.735650127	7.195808632	Double_positive
39185	63.33333333	71	56326.07865	419426.7692	64788.61798	61.36151269	138.3333333	0.916405474	16.45222441	Double_positive
39241	34.33333333	77	265756.652	117513.5523	38656.78378	64.94881822	121.6666667	0.613554992	3.885231593	Double_positive
39315	33	56.33333333	81665.1441	92558.52966	9786.298611	63.47774537	73.44444444	0.762034194	13.33387672	Double_positive
39342	83	132	242228.2442	401046.7158	39943.14244	56.59749598	180.6666667	0.914180923	9.125543259	Double_positive
39365	9	61.11111111	207916.8699	124916.4637	109988.1301	68.58102468	70.44444444	0.853554339	8.631169298	Double_positive
39457	14	47.66666667	32181.73864	12022.20048	36352.67045	54.47657798	58.55555556	0.739764275	4.13086822	Double_positive
39472	42.55555556	46.77777778	115023.4492	38516.52261	153851.4153	65.34926527	61.77777778	0.853738868	10.54228896	Double_positive
39514	1.666666667	73	350059.0968	225145.4919	41786.89437	54.71158337	104.5555556	0.587580071	5.50616307	Double_positive
39528	8.777777778	40	72960.75	60415.94565	19188.4375	66.49851624	59.11111111	0.83555829	9.554648053	Double_positive
39544	107.5555556	55.22222222	13229.45455	646334.0881	6181.6875	54.35133471	235.8888889	0.86274357	12.96163218	Double_positive
39617	39.55555556	43.88888889	32393.08333	33362.02326	9013.958333	64.69273319	56.44444444	0.910966526	16.07399762	Double_positive
39642	81.88888889	134.6666667	187415.8839	498078.857	25432.70089	53.58322528	178.1111111	0.687957529	2.788519369	Double_positive
39674	43.55555556	52	62528.35357	28926.56579	65566.58571	55.21577996	72.11111111	0.704580668	8.876505668	Double_positive
39676	44.44444444	63.11111111	150287.7022	171836.3057	22864.54044	64.89300928	85.77777778	0.690874853	8.869680606	Double_positive
39705	44.33333333	61.55555556	96722	46306.96552	23266.7	60.5046621	114.2222222	0.645987169	3.207062062	Double_positive
39714	40	71.33333333	108043.5789	57972.44358	26648.19737	62.98742007	103.7777778	0.923360196	21.54392818	Double_positive
39727	29.44444444	48.55555556	53236.0075	30769.61515	7135.3125	70.43447601	54.77777778	0.8690549	5.81946345	Double_positive
39779	21.88888889	46.88888889	107678.5043	7472.474227	36213.20259	60.47372894	65.33333333	0.837379231	14.27321078	Double_positive
39801	36.22222222	45.55555556	102968.5	97677.38931	27358.64103	54.39855827	67.44444444	0.631528998	18.16839253	Double_positive
39815	50	56.66666667	138443	78093.68182	36485.375	61.77079736	79.88888889	0.6580208	13.05674509	Double_positive
39871	31.88888889	66.55555556	209716.4732	156011.0607	24292.9625	61.23345936	96.22222222	0.711082581	17.88160625	Double_positive
39898	66.77777778	102.1111111	155610.9009	457785.9481	27428.23707	55.10056593	144	0.869656325	18.56472848	Double_positive
39903	52.22222222	56	233341.5429	93479.41026	55906.15714	67.51525688	72.66666667	0.841267717	10.82500445	Double_positive
39936	56.77777778	44.33333333	10504.20058	745997.9512	5502.973837	52.67307774	217.1111111	0.804493455	10.95610539	Double_positive
39976	6.777777778	35.66666667	126603.2151	86314.29295	19604.28125	62.4172639	55.22222222	0.83609583	16.68492996	Double_positive
40118	27.77777778	115.8888889	335900.6809	320815.0485	24058.2766	53.05499593	197.4444444	0.777347785	5.279440957	Double_positive
40122	3.222222222	54.77777778	75886.77459	39572.88372	16795.88934	55.92859827	80	0.822869367	8.081274325	Double_positive
40141	71.55555556	114	45320.02841	290575.2776	21837.64205	55.45178241	167.7777778	0.889695102	11.26347783	Double_positive
40277	15.22222222	38.44444444	48335.93878	42236.61111	7355.852041	60.24498887	80.11111111	0.838878211	10.62743783	Double_positive
40620	32.77777778	60	238092.3402	264342.1374	110639.0475	60.26868078	81.66666667	0.848810387	10.77673968	Double_positive
40658	28	71	252408.6331	138343.8488	37865.18548	60.0766718	118.6666667	0.752439313	5.851578303	Double_positive
40727	26.88888889	53.11111111	38477.37658	17059.11321	79233.19304	55.57056944	73.77777778	0.793855932	10.40022686	Double_positive
40847	88	102.8888889	222540.4242	110354.5882	77821.88889	55.18074521	158.4444444	0.579124422	2.828793945	Double_positive
40914	124.7777778	145.2222222	197422.5733	617886.8531	41599.65333	64.58287108	177.8888889	0.841641696	24.58107249	Double_positive
40919	1.333333333	42.77777778	57394.60075	82326.47534	29356.47201	59.01102299	64	0.591101495	10.8561779	Double_positive
41008	23.22222222	54.55555556	67549.29231	29413.82028	9960.715385	54.46901206	81.66666667	0.662670375	8.210131403	Double_positive
41069	55.11111111	88.33333333	251448.8641	285630.3384	44689.19928	66.57738563	110.8888889	0.924503598	17.13019216	Double_positive
41167	97	120.6666667	49206.86111	379185.3361	16809.55556	57.29670857	168.8888889	0.958365613	27.21341838	Double_positive
41205	11.55555556	48.22222222	19853.77542	6469.5199	33365.87076	58.2237525	55.44444444	0.754094626	6.508087649	Double_positive
41208	32.22222222	42.77777778	89452.21186	25979.12683	19505.45551	64.59584713	68.22222222	0.808411235	7.373853176	Double_positive
41231	71.55555556	45.55555556	19238.55183	522805.8641	9034.57622	63.84972411	189.1111111	0.9712531	9.655574414	Double_positive
41353	33.22222222	104.1111111	799781.8438	-509039.0096	444672.0781	66.41213451	67.11111111	0.834742665	25.00392573	Double_positive
41399	84.55555556	112.2222222	75416.67096	407243.9478	15743.46324	60.01899509	159.5555556	0.913944782	23.40784533	Double_positive
41406	26.33333333	44.44444444	12491.05819	20405.83333	12092.82112	57.1016183	61.33333333	0.716145554	11.36791473	Double_positive
41439	86.66666667	100.6666667	336419.5882	253947.3014	159464.0956	63.43255326	131.8888889	0.609664468	2.368632865	Double_positive
41510	192.4444444	232.6666667	435857.0974	959457.5429	69879.86053	55.4443766	288.3333333	0.806946572	27.56868613	Double_positive
41539	7.555555556	52	21737.78261	22832.86538	49917.66848	56.52748417	52.88888889	0.629442795	6.273677356	Double_positive
41613	58.55555556	60.66666667	166995.5881	66023.59925	70935.7516	57.23723699	89.55555556	0.75207274	9.013734744	Double_positive
41668	32.22222222	92.55555556	240510.6296	250399.4829	39526.55556	52.20448853	148.1111111	0.702720065	12.21475033	Double_positive
41817	90.77777778	103.1111111	42144.665	1005144.367	5483.16	63.97807267	151	0.902532001	29.82114612	Double_positive
41862	103.1111111	80	130948.3519	110884.3893	110668.3765	62.26774662	163.7777778	0.59360533	2.369431395	Double_positive
42125	52.88888889	49.77777778	132803.7712	286260.9219	66122.05508	52.15826698	79.33333333	0.896190498	22.68573269	Double_positive
42133	27	38.66666667	62475.70536	25426.46875	15545.8125	66.41269894	56.44444444	0.77011412	10.87752938	Double_positive
42146	25.88888889	49.77777778	33356.71042	4194.139423	60573.41042	55.39900199	78.77777778	0.813868031	4.683341417	Double_positive
42179	24.55555556	32.88888889	75279.33135	65334.26471	27278.99603	64.09164361	51.33333333	0.698167848	10.37627212	Double_positive
42237	14.33333333	62.11111111	244664.7955	83216.00973	38683.79545	55.3065446	93.88888889	0.750614076	8.498431218	Double_positive
42298	11.77777778	138.5555556	158149.1456	167065.0204	31474.66628	54.14117176	214.3333333	0.675620028	2.412953662	Double_positive
42356	87.11111111	118.2222222	273619.5073	364851.0814	64896.38227	63.48657219	162.3333333	0.926599173	17.17712777	Double_positive
42452	32.88888889	33.11111111	113667.5085	94571.21359	44219.9322	66.33772225	50.55555556	0.724188515	12.34709287	Double_positive
42479	101.1111111	37	95633.73134	682116.2105	39924.59701	57.21945685	214.4444444	0.798386196	4.202739046	Double_positive
42483	1	31.66666667	55944.97222	79500.33971	33496.75	57.64360671	62.33333333	0.710142944	7.283599191	Double_positive
42528	41.55555556	65.33333333	46322.28	37277.28916	106868.04	56.95542839	88.11111111	0.821504736	17.43572906	Double_positive
42560	71	122.1111111	17681.03313	909352.3488	7971.262048	54.43746637	241.1111111	0.930092721	18.23092333	Double_positive
42711	40.66666667	38.88888889	211636.7096	172912.775	93721.84423	71.45070589	58.33333333	0.791074324	4.246315864	Double_positive
42744	18.66666667	128.6666667	480756.6915	373586.183	55856.63298	60.72943619	233	0.812551383	2.991111491	Double_positive
42752	28.88888889	43	73731.73661	-67727.2973	120672.4665	68.01971633	52.77777778	0.87683652	9.719027534	Double_positive
42799	36.77777778	52.33333333	49733.06964	56746.75641	18764.30179	51.84228721	79	0.865062548	19.20020646	Double_positive
42833	93.33333333	130.2222222	82069.94624	407248.6667	26395.76344	58.55658456	173.8888889	0.987038229	20.09854353	Double_positive
42908	9.888888889	45.77777778	49292.03774	56674.0289	9791.735849	63.76914251	56.33333333	0.947433382	17.11869453	Double_positive
42949	31	56.66666667	66221.72917	7997.584416	54653.02083	61.79374093	80.33333333	0.61891926	4.896991812	Double_positive
42980	29.33333333	54.33333333	111149.8125	56300.42979	28800.12857	51.63900309	84.11111111	0.879498304	17.35476076	Double_positive
43076	8.888888889	60.88888889	26609.97794	13270.72581	33764.03493	52.05789102	62.77777778	0.907165882	12.35856535	Double_positive
43092	0	73	18114.94118	12365.36287	15166.85294	53.38533351	100.4444444	0.859957702	8.707718802	Double_positive
43116	93	129.7777778	89043.52083	457268.7037	22056.29167	61.43767131	159.8888889	0.842651973	27.43321917	Double_positive
43182	91.11111111	117.8888889	79504.4375	308055.3403	35327.09375	64.92162738	164.1111111	0.625147369	8.562578996	Double_positive
43282	9.444444444	35.88888889	25827.25	43580.81534	26752.90509	54.39387143	53.44444444	0.70668409	5.304243402	Double_positive
43327	106.2222222	105.3333333	34401.3634	419441.6556	5647.532216	59.61927067	173.4444444	0.844948069	19.62826956	Double_positive
43343	48.22222222	64.77777778	71223.88235	140435.9341	18930.5	66.79159292	83.66666667	0.800926175	18.28565145	Double_positive
43370	96.22222222	113.4444444	232972.1545	426069.9348	44272.07273	62.96125528	148	0.835531104	6.744846175	Double_positive
43384	33.77777778	44.55555556	70970.06793	-3612.989865	31596.11957	64.27099464	64.66666667	0.861694892	12.03318648	Double_positive
43477	84.55555556	103.4444444	55641.35357	512638.4277	16943.84464	62.39632754	169.1111111	0.900044278	12.21382597	Double_positive
43496	43	60.22222222	69693.53333	99425.98986	8009.258333	60.05555675	85.55555556	0.768821897	17.26845908	Double_positive
43509	38.77777778	74	467887.375	291428.5949	90761.1875	66.41890535	105.4444444	0.731600104	2.486349693	Double_positive
43613	4.555555556	54.44444444	137934.4138	88114.51515	35553.74138	54.8644757	77	0.78577483	8.748320226	Double_positive
43635	123.6666667	134.4444444	56353.84	663791.458	6115.523333	58.21320481	214.5555556	0.804260387	12.95297636	Double_positive
43657	8.555555556	43	68860.16949	48742.1701	48674.84322	63.87254288	70.77777778	0.805879107	8.748110772	Double_positive
43664	36.11111111	232.4444444	397027.8371	210606.4729	199751.25	57.54369037	283	0.698380404	6.081300875	Double_positive
43695	13.77777778	46.77777778	19313.57143	-8119.878788	45678.57143	52.09804881	61.55555556	0.790239051	4.48835137	Double_positive
43809	3.111111111	41.44444444	203934.4599	84223.93023	30062.63915	68.56358121	59.22222222	0.776252017	13.99474728	Double_positive
43812	26.44444444	58.44444444	122257.4879	40756.01463	17618.75403	59.37967449	82.77777778	0.687141022	13.09526449	Double_positive
43863	106.7777778	130.2222222	82791.35366	552726.1522	27942.64482	54.19055286	196	0.942887854	26.84313684	Double_positive
43891	50.11111111	144.2222222	710459.4557	331879.9368	116978.6661	52.99523543	208	0.619867719	7.638490798	Double_positive
43919	129.7777778	101	491840.0256	117894.5344	63697.71795	55.72171259	138.6666667	0.992429743	11.37289522	Double_positive
43960	38.11111111	33.11111111	11312.00962	28107.79545	31911.77885	62.66428392	57.22222222	0.681403861	10.68918562	Double_positive
44012	55.44444444	106.5555556	329242.7561	267272.4	44060.34146	62.5238984	139	0.936873737	23.822355	Double_positive
44053	12.11111111	48.44444444	66738.69492	43746.5359	49663.72669	71.33743212	59.44444444	0.697379923	7.207058669	Double_positive
44132	69.22222222	87.22222222	26322.91667	65867.65778	84069.16667	63.75344537	110	0.68429012	8.435752279	Double_positive
44163	27.66666667	54.77777778	31283.20161	-45579.73585	90666.97581	68.47277078	60.22222222	0.732322262	7.23107186	Double_positive
44262	64.55555556	93.44444444	53256.875	344758.3402	22297.37917	67.36249011	112.2222222	0.911591109	17.73975809	Double_positive
44299	17.44444444	27.22222222	10893.64912	27643.65657	5623.614035	67.16818542	59.55555556	0.736023666	8.33276887	Double_positive
44301	36.88888889	41.33333333	19867.30986	25002.62979	36231.01408	62.35290906	74.33333333	0.593569407	5.510081114	Double_positive
44342	71.88888889	86.11111111	45376.64402	505318.8997	12607.86141	52.03549277	161.4444444	0.862903718	24.28752018	Double_positive
44417	36.88888889	57.22222222	58015.61655	26245.95122	91946.29223	57.69958765	70.11111111	0.687539087	10.3727036	Double_positive
44420	111.7777778	130.2222222	117438.9518	622622.8168	32163.43373	53.66998517	210.3333333	0.749539123	21.99006884	Double_positive
44422	31.33333333	81.77777778	203718.8238	187704.1791	23605.6291	54.64128301	120.7777778	0.877853789	10.36143522	Double_positive
44426	26.11111111	42.66666667	42525.81439	251373.867	61251.81439	59.57380357	153.4444444	0.649658804	6.79281853	Double_positive
44467	67.88888889	74.11111111	88234.16532	377113.8806	12296.69153	54.35145603	115.5555556	0.831623319	23.85703042	Double_positive
44521	3.666666667	61	186010.5792	87174.985	31619.15	66.53499237	82.33333333	0.891394532	11.78424571	Double_positive
44554	30.44444444	99.11111111	273898.7589	176180.3441	35609.42411	53.62809878	146.3333333	0.649592499	6.638360858	Double_positive
44562	70.33333333	79.22222222	283616.7703	315064.8049	40095.94257	63.59875897	99.44444444	0.882027867	16.65931589	Double_positive
44574	0	33.33333333	11995.02632	13885.1828	15628.07895	51.95679795	55.44444444	0.657288804	3.100317484	Double_positive
44607	39.77777778	40.77777778	53776.1291	19977.08073	77437.55738	62.50802279	66.55555556	0.838348743	23.21797353	Double_positive
44616	25.11111111	42.33333333	73345.95588	44047.41772	74554.04412	64.19589375	53.11111111	0.829392968	8.159010833	Double_positive
44635	89.77777778	131.5555556	74701.90698	456968.0563	18713.37209	54.99429883	179.3333333	0.899032729	28.67884591	Double_positive
44739	91.33333333	181.5555556	803482.6163	452261.8458	132969.3317	53.81642555	228.7777778	0.865040822	8.280084313	Double_positive
44748	73	109.7777778	270352.7097	318046.0792	39709.96774	60.17229556	170.3333333	0.825351108	10.07665192	Double_positive
44809	18.77777778	87.55555556	113550.5482	131616.6769	254045.8375	65.97819761	116.3333333	0.938053613	10.54229096	Double_positive
44811	62	183.3333333	316100.0505	306973.8594	42374.83777	53.18360697	239.5555556	0.757478827	3.201705214	Double_positive
44821	20.66666667	77.44444444	84310.71154	114019.2344	15325.06154	58.7141303	100.7777778	0.792709736	9.770730145	Double_positive
44828	160.4444444	120.7777778	15984.20685	1082806.73	5322.462798	51.6389539	276.6666667	0.984580264	28.53244682	Double_positive
44831	40.33333333	70	95933.49597	159091.9626	18953.54032	59.80168792	81	0.782092941	11.82799931	Double_positive
44874	51.33333333	26.22222222	24722.42606	67626.1557	29276.72711	64.65523606	97.22222222	0.942349838	17.47242529	Double_positive
44890	85.55555556	82.66666667	237865.4286	82615.28492	225114.2857	56.57552594	122	0.668941283	6.571432504	Double_positive
44917	26.44444444	40.22222222	63525.825	29360.31707	86471.18333	70.77624229	53.77777778	0.642694035	7.48955173	Double_positive
45183	40.11111111	84	38766.29891	160205.9108	17625.97872	64.51006539	120.1111111	0.776604784	7.447549719	Double_positive
45188	62.22222222	106.6666667	315937.5817	241422.5732	146747.4033	54.74204224	169.5555556	0.7672679	10.89157818	Double_positive
45257	20.55555556	33.22222222	42116.5625	14294.37931	11546.4375	63.95993876	51.33333333	0.641658615	5.027727725	Double_positive
45296	42.55555556	85.55555556	210317.1325	89253.38428	46991.80784	53.09571571	125.3333333	0.685282528	6.59220626	Double_positive
45344	88.11111111	94.55555556	54390.09012	312334.4605	13855.77616	54.7608079	165.3333333	0.767210505	17.44865468	Double_positive
45376	36.33333333	51.22222222	126035.0161	65705.97	21401.93952	65.98912801	63.11111111	0.792657495	10.23874213	Double_positive
45455	29.44444444	42.55555556	75948.83019	26041.43011	31583.72642	67.1115412	55.11111111	0.807240382	6.468397979	Double_positive
45520	62.11111111	84.88888889	105415.9318	256298	20335.56818	52.30387171	121.6666667	0.813918057	11.52248808	Double_positive
45557	6.333333333	38.44444444	15979.71516	3682.602941	35559.30328	55.0271181	50.77777778	0.880796757	6.515431593	Double_positive
45568	92.88888889	103.8888889	233202.957	-29828.30159	285740.9355	58.42123739	149.8888889	0.805627073	10.02119183	Double_positive
45582	59.77777778	93.11111111	118222.7222	354371.6445	22597.68519	62.13976844	112.1111111	0.904621878	19.04193499	Double_positive
45625	33.77777778	67.55555556	69709.125	154370.8803	15832.52083	60.67630191	111.4444444	0.963041687	18.135341	Double_positive
45632	18.22222222	38.11111111	104259.3313	51708.51508	19937.90625	57.00429173	59.55555556	0.847572746	9.305233338	Double_positive
45667	28.44444444	85.55555556	320542.5448	260755.7286	41134.44907	60.57299004	122.1111111	0.975866578	12.36169632	Double_positive
45734	64.33333333	70.88888889	35948.51907	15202.25123	8550.277542	67.72091092	86.55555556	0.893302239	18.87410279	Double_positive
45791	32.11111111	39.22222222	18924.54348	20717.74359	11409.82609	60.7050812	59	0.573722651	6.451489819	Double_positive
45802	22.44444444	45.77777778	67637.95652	825143.0131	16644.88043	63.07786644	275.5555556	0.837763013	7.866865214	Double_positive
45812	23.44444444	44.44444444	48779.97273	-5804.117021	73707.8	69.35547318	50.77777778	0.729906743	6.312954982	Double_positive
45832	40.33333333	64.88888889	177760.398	205488.5873	20257.27632	64.47920104	76.11111111	0.760084923	16.7248196	Double_positive
45871	80.22222222	112	348844.8879	497423.5556	42608.55891	64.42908842	157	0.946155022	10.09416422	Double_positive
45881	166.7777778	159.4444444	770226.9177	291671.8504	178332.6585	58.15045567	212.5555556	0.683952022	10.37422203	Double_positive
45896	23.88888889	58.33333333	84768.08393	50357.83473	50140.58393	65.88448509	78.44444444	0.862612425	11.75096061	Double_positive
45912	23	35	82882.45455	34777.62121	25656.70455	74.11273486	51.22222222	0.718981553	4.94503285	Double_positive
45979	81.77777778	118.8888889	61200.62805	690697.8929	11612.37043	61.15127467	163.7777778	0.648117483	3.491768463	Double_positive
46015	79.11111111	121.5555556	568197.9044	547973.1074	58270.36765	61.13316502	149.8888889	0.825150502	17.27497557	Double_positive
46057	117	42.44444444	15091.49157	1236073.012	5325.43118	52.90827919	277.7777778	0.913395075	9.828749928	Double_positive
46063	67.66666667	107	195252.2048	264372.448	25922.46988	65.58054595	126	0.787544886	21.26029927	Double_positive
46118	119.7777778	65.77777778	17028.03261	1415292.844	7390.304348	54.39037791	276.1111111	0.938852396	13.22524667	Double_positive
46125	62	117.8888889	235006.3118	138711.3583	166981.0492	51.91823521	170.2222222	0.60962427	5.207935026	Double_positive
46154	18.66666667	39.77777778	36579.1875	4648.362069	6613.15625	57.64139729	51.88888889	0.797262902	10.18495962	Double_positive
46157	8.333333333	43.55555556	27676.77632	9455.95	15996.58553	58.2105572	73.77777778	0.583583473	3.99806526	Double_positive
46209	29	58.33333333	49649.44572	20475.65278	79740.05263	56.76479237	68.33333333	0.74899227	8.447210661	Double_positive
46241	29.66666667	42.22222222	53456.76786	32424.70968	7499.955357	61.23713165	67.11111111	0.891102238	19.72030431	Double_positive
46270	90.22222222	97	75572.46296	529836.2909	21512.01852	55.37366062	185.8888889	0.900634025	11.15272654	Double_positive
46363	103.7777778	132.6666667	158141.7967	356482.7421	45352.2	59.18644969	153.2222222	0.916690318	16.96460106	Double_positive
46384	159.1111111	60.88888889	9826.111702	1020753.01	6401.06383	51.83762915	279.1111111	0.643740751	5.964279428	Double_positive
46457	28.22222222	82.88888889	316016.5853	308944.8058	69580.16176	60.81657336	147.6666667	0.69505669	5.765337721	Double_positive
46475	35	48.33333333	97558.32056	72557.28738	22994.28226	59.6388499	63.44444444	0.753365085	5.722859287	Double_positive
46518	75.66666667	96.44444444	151801.8125	259084.2236	38681.86513	64.37916387	111.1111111	0.832527309	23.13917242	Double_positive
46531	64.33333333	70.33333333	217173.2753	81460.99544	33681.70076	54.98325189	113.3333333	0.682598596	2.330747786	Double_positive
46536	50.33333333	42.33333333	10605.04303	100378.9112	5249.620902	72.47963432	62.44444444	0.776514006	20.92416268	Double_positive
46551	103	115.3333333	220126.4492	241176.4853	38217.54661	66.58318143	142	0.918357517	12.82280658	Double_positive
46586	52.11111111	60.55555556	231468	168028.1515	34864	67.87824038	68.22222222	0.872831567	9.213887	Double_positive
46601	113	95.22222222	528850.3693	441493.204	102165.946	68.93887604	101.4444444	0.870711728	18.46419702	Double_positive
46604	34.66666667	60.66666667	26274.425	164593.587	8415.442857	63.90318371	98.88888889	0.729436061	8.013719925	Double_positive
46640	98.66666667	129.8888889	204626.3102	471905.5507	33245.58434	59.1939682	160.2222222	0.85151435	14.48291115	Double_positive
46666	26.88888889	41.11111111	65727.65	42724.89787	14006.33571	56.95631176	54.33333333	0.76252659	9.421155191	Double_positive
46670	55.11111111	113.3333333	594371.5107	196558.6094	92561.94512	62.4894522	150.5555556	0.926273646	10.42726119	Double_positive
46718	42.11111111	51.88888889	144999.4259	45195.06145	17855.17593	64.02151514	58.11111111	0.627836329	7.480110696	Double_positive
46775	29	76.55555556	138496.05	86490.37288	33989.375	68.42660895	95.33333333	0.606761127	6.433764632	Double_positive
46827	23.66666667	36	42002.29245	-1871.483871	36778.80896	65.49961215	60.33333333	0.685404803	11.20924923	Double_positive
46870	51.22222222	65.77777778	355742.9494	294851.2913	105278.6582	66.4253236	90.22222222	0.811622435	8.546125653	Double_positive
46917	62.22222222	112.2222222	55526.71795	286133.3691	6821.076923	62.20942939	165.1111111	0.65502925	4.183363704	Double_positive
46942	132.7777778	163.1111111	773395.744	786220.9972	101808.0952	60.63932122	215	0.932589446	22.81985974	Double_positive
47004	37.33333333	153.5555556	678353.2692	626006.847	88826.46154	52.52507724	208.4444444	0.94689963	10.98843484	Double_positive
47073	102.5555556	122.8888889	87295.35887	483822.3875	19918.60618	55.37660709	194.1111111	0.834368631	3.148808408	Double_positive
47094	111.6666667	110.4444444	86754.75602	368586.5161	5476.579819	55.10547493	151.3333333	0.801724252	12.64930342	Double_positive
47113	66.88888889	81.77777778	50115.16667	472209.5279	9681.530864	61.73046665	128.1111111	0.975955198	23.1337099	Double_positive
47147	19.44444444	49.11111111	44814.85	26155.08609	16609.65	62.09313452	81.66666667	0.713343253	7.09327493	Double_positive
47154	28.22222222	49.33333333	99796.61111	94091.3871	27175.36111	71.9788448	52.55555556	0.678215751	7.809296522	Double_positive
47271	95.55555556	131.3333333	54901.39628	396619.9464	16565.52261	57.87936181	189.6666667	0.899994438	18.74612609	Double_positive
47374	23.66666667	77.33333333	190956.3297	109598.792	27590.23551	53.69899467	106.8888889	0.643958965	7.925647709	Double_positive
47418	14	39.55555556	90674	66676.05882	22628	64.80106915	63.22222222	0.816060802	11.51726011	Double_positive
47425	185.6666667	103.2222222	16408.64011	974999.1362	7860.388736	53.46090441	298.7777778	0.855021879	14.59580129	Double_positive
47431	60.55555556	96.44444444	248276.8723	244679.414	41713.38298	54.84495411	143.5555556	0.817719589	19.06108084	Double_positive
47470	43	57.66666667	98115.24008	164205.0634	26947.33333	60.95985543	104.1111111	0.613903627	3.358857474	Double_positive
47472	52.11111111	85.88888889	212035.7654	403314.4856	19877.06481	61.38253237	102.5555556	0.912043791	21.4594635	Double_positive
47506	124.7777778	168.8888889	120570.8131	731470.1798	27229.25234	58.72231909	231.7777778	0.842864036	3.878760076	Double_positive
47610	13.77777778	53.22222222	31231.86207	-5479.183784	30473.66379	64.44403416	68.33333333	0.657893997	5.202590248	Double_positive
47612	9	61.55555556	158480.1587	270727.4783	58455.25481	67.77244017	85.66666667	0.656027716	8.033622157	Double_positive
47690	102.2222222	147.8888889	248245.7238	424799.9351	28277.64048	59.26668686	184.3333333	0.790388207	2.409226465	Double_positive
47721	66.33333333	142	471389.7115	330194.5313	69862.89744	57.69995575	173	0.716015317	5.671642368	Double_positive
47750	64.11111111	98	65442.94565	301529.6592	20820.61141	57.71254572	134.1111111	0.81088981	4.102190589	Double_positive
47762	24.77777778	50.44444444	47357.97015	21298.37963	51434.6306	58.48399917	71.77777778	0.663834962	6.722841284	Double_positive
47794	19.11111111	62	35606.63934	9573.057692	67602.96311	56.58356459	67.66666667	0.63857327	7.679909249	Double_positive
47843	25.77777778	41.88888889	146579.575	179405.7556	50341.85938	65.8747171	59.66666667	0.630356256	8.583438744	Double_positive
47845	17.77777778	34.44444444	53955.57661	35127.19363	10687.97379	63.3319842	54.44444444	0.583893763	11.22497768	Double_positive
47878	24.11111111	90.44444444	707123.1845	-69744.52313	267519.0893	60.66976516	58.55555556	0.78559398	16.34485074	Double_positive
47889	51.44444444	44.33333333	48141.5	48783.30769	24518.47885	63.64860201	65.22222222	0.887620755	23.32695639	Double_positive
47912	45.66666667	72	346826.1034	221283.4817	51552.56034	57.37451163	139.6666667	0.720596259	2.767319417	Double_positive
47921	59.55555556	62.55555556	162326.1169	40654.4403	118734.2802	64.30275014	81.55555556	0.792804961	8.449284213	Double_positive
47955	15.77777778	43.66666667	37555.3525	-493.83125	22526.74	55.49553309	56.33333333	0.576033757	4.618095334	Double_positive
47975	7.111111111	58.11111111	109932.2083	89240	30195.64063	61.88245129	84	0.883096472	12.00842613	Double_positive
47981	34.33333333	41.44444444	87504.41176	33744.71591	115318.5196	64.48458906	59	0.843367203	15.963942	Double_positive
48026	32.55555556	59.22222222	44325.90625	29528.9734	30186	58.2849645	71.66666667	0.712868799	5.787601743	Double_positive
48042	7.444444444	131.6666667	371826.859	227603.7293	85589.25641	58.4100285	181.3333333	0.860298812	9.781197945	Double_positive
48135	6.888888889	32.22222222	28603.375	18241.07429	5186.483491	51.99724586	52.22222222	0.675121602	7.978625926	Double_positive
48205	31.33333333	42.77777778	68983.8774	35601.7642	48800.30769	63.52992216	52.55555556	0.574281372	7.053264475	Double_positive
48233	108.7777778	146.1111111	146790.6147	616673.3901	37272.49771	63.92406961	177.4444444	0.624238445	2.933920146	Double_positive
48245	107.8888889	27.44444444	69141.36386	1176792.512	13597.01733	60.31168638	238	0.887807228	12.38561138	Double_positive
48252	33.88888889	43.55555556	85618.29924	41899.06502	25292.41288	57.27221185	74.11111111	0.786183081	5.891197926	Double_positive
48261	86.44444444	121.7777778	104511.3078	490634.7138	22516.00806	66.51911256	159.1111111	0.885441763	4.009249163	Double_positive
48299	48.11111111	24.88888889	20788.83333	30991.54369	16662.91667	73.03338848	55	0.599744449	3.164823828	Double_positive
48437	86	72.44444444	27276.87941	559827.9321	8381.867647	60.88073354	149.8888889	0.784969104	18.29686313	Double_positive
48522	77.33333333	98.33333333	170891.5878	347658.8206	13991.9375	56.71773189	131.2222222	0.738643687	20.01123631	Double_positive
48541	13	57.55555556	103967.9659	37421.77778	18365.35606	54.45136852	89.22222222	0.766002588	5.291392371	Double_positive
48556	33.66666667	44	102199.5317	25897.59735	49039.8694	66.15720949	60.44444444	0.633007915	6.760542442	Double_positive
48568	4.888888889	33.22222222	78853.21277	46583.47368	16689.17021	60.24585194	58.11111111	0.925285607	19.58068069	Double_positive
48659	5	67.22222222	123854.9283	23307.07534	48357.85846	61.06351724	87.77777778	0.63982817	6.667789111	Double_positive
48738	0	40	8870.994565	33728.875	8949.907609	66.65810545	69.44444444	0.618214805	5.628934888	Double_positive
48747	34.22222222	52.66666667	85360.11413	76573.8	30514.79348	66.24462089	63.11111111	0.799181446	10.94547412	Double_positive
48814	76.33333333	102.6666667	299415.1556	376086.7181	32072.66667	63.84362974	138.6666667	0.928814568	9.844826392	Double_positive
48817	22.11111111	40.44444444	68632.07227	67864.03935	18574.0332	60.26622381	68.88888889	0.580687346	4.038482946	Double_positive
48831	80.22222222	118.5555556	208861.2067	270323.6392	43943.14167	66.57566686	147.4444444	0.830175428	11.57122437	Double_positive
48852	79.22222222	118.2222222	81045.35714	605098.9787	5412.21131	63.63275984	155.7777778	0.661644847	10.03781776	Double_positive
48911	78	112.4444444	338420.218	437839.6843	32576.77287	63.42995794	136.4444444	0.832134918	20.96826539	Double_positive
48917	25.77777778	42	42957.58468	56091.29762	57378.26008	65.50806466	52.66666667	0.75935195	7.881469382	Double_positive
48937	34.44444444	46.11111111	45840.24528	19836.36141	11540.64623	67.0382168	51.44444444	0.836349176	10.12854094	Double_positive
48952	83.88888889	102.3333333	87387.17339	698389.8591	11009.44355	60.07859428	153.3333333	0.881543667	12.79766784	Double_positive
48984	120.4444444	116.4444444	119433.8801	624117.2875	26936.66554	62.60212239	197.6666667	0.829430572	9.342967731	Double_positive
49016	29.44444444	45.44444444	32344.75	14810.48052	33889.75	60.64231464	69.44444444	0.656789186	5.501775791	Double_positive
49222	39.77777778	56.66666667	24995.71964	317812.7158	13110.57857	53.83692149	182	0.707003975	3.470530321	Double_positive
49260	8.444444444	56.22222222	26698.14881	26083.39756	12441.62302	56.59828779	97.33333333	0.748612352	4.323870193	Double_positive
49347	149.5555556	100.7777778	14211.5216	718392.6519	6217.501543	53.81725692	298.3333333	0.917120567	10.5590967	Double_positive
49362	104.4444444	134.6666667	142429.5769	369800.0149	46060.54487	66.86457594	159.5555556	0.70160423	22.17778144	Double_positive
49391	94.77777778	132.4444444	84239.67083	788735	13328.24583	55.35151546	181.5555556	0.765011629	9.302209271	Double_positive
49421	129	162.7777778	14966.82955	1607586.092	7441.443182	55.53546735	364.4444444	0.782463246	9.665781029	Double_positive
49513	141.2222222	117.6666667	12312.5	871710.786	6496.954545	55.03882812	352.5555556	0.90376455	7.547488625	Double_positive
49531	82.44444444	112.6666667	198823.6458	500747.4184	19969.06076	60.53692117	164.7777778	0.753862648	11.69661691	Double_positive
49548	259.5555556	20.33333333	12879.44622	2464273.122	7772.949128	55.78444317	364.4444444	0.866824612	8.183375364	Double_positive
49713	41.44444444	47.22222222	23290.34	8324.847953	12289.99	64.85103161	75.11111111	0.897508617	25.64349446	Double_positive
49746	131.2222222	188.1111111	19266.80769	1262055.409	5395.987179	52.48387187	293	0.80587225	14.7739426	Double_positive
49790	101	167.1111111	135185.3931	510786.5953	51290.55422	63.21246602	194.3333333	0.795328376	4.589394784	Double_positive
49901	11.44444444	48.11111111	204723.0276	110774.9105	39196.7261	67.50885919	65.66666667	0.743671097	13.76727883	Double_positive
49913	15.55555556	45.44444444	24778.76866	12434.24541	36313.02052	64.44470009	55.11111111	0.78502124	9.48062909	Double_positive
49936	17	84	501055.6875	158941.3	84289.31406	61.68355808	102.4444444	0.595605953	7.728774731	Double_positive
49959	94.55555556	114.3333333	110068.8176	567033.0063	6840.478316	52.7860552	148.4444444	0.784104996	12.40657897	Double_positive
49980	26.55555556	40.33333333	45927.03	88437.22222	48993.06667	54.53635247	56.66666667	0.93883359	16.30321956	Double_positive
49989	122.5555556	147.7777778	97203.25187	411280.2174	5625.623134	58.75396924	206.5555556	0.675261611	10.20670575	Double_positive
25	22.33333333	1	-1450.133929	287611.3877	801.9446429	59.24138516	101.8888889	0.918954368	28.90377781	Double_negative
65	24.88888889	58.88888889	-10081.77174	333994.2795	1788.891304	62.41471498	135.8888889	0.867845472	34.9873111	Double_negative
74	83.66666667	2	-2423.641791	324288.0599	2960.942164	58.08486896	187	0.853527339	11.97109225	Double_negative
126	77	7.555555556	658.4766484	680705.0906	4062.758242	60.06262007	259.6666667	0.936854073	12.1797285	Double_negative
151	29.11111111	27.22222222	3654.125	154245.6639	1574.5	57.67930683	75.88888889	0.833619498	21.63438073	Double_negative
221	49.22222222	21.44444444	846.2589286	93737.53909	2222.410714	63.4327729	117.6666667	0.783517589	12.24733087	Double_negative
234	23.77777778	8.888888889	1948.962963	125805.3011	510.4444444	60.82090589	66	0.953143968	27.58064972	Double_negative
293	23	8	2608.610294	34207.00296	767.1838235	53.640525	66.44444444	0.825202429	20.70949518	Double_negative
470	44.22222222	28	1839.865385	459629.3019	2767.057692	65.64837065	129.2222222	0.879763098	25.25044515	Double_negative
485	45.77777778	36.77777778	4099.213235	88023.82522	2129.113971	67.58498796	91	0.866019553	24.51040282	Double_negative
503	29.66666667	0	-143.5978261	38623.85161	420.2472826	72.12086718	51.55555556	0.905912448	13.40416826	Double_negative
567	61.66666667	24.11111111	2294.401442	70217.83041	2086.846154	57.81213061	125.4444444	0.785870559	6.205981316	Double_negative
789	52.66666667	44.11111111	6682.446121	161376.4036	780.0883621	67.03184392	74.77777778	0.801732194	14.33751263	Double_negative
840	26.22222222	28.33333333	2771.802632	40128.92582	1491.414474	69.25004187	63.88888889	0.767287802	13.66269104	Double_negative
878	20.66666667	54.33333333	5043.160959	389263.5272	1402.520548	68.12940478	153	0.763090267	6.437127569	Double_negative
930	35.88888889	27.22222222	3577.163043	48269.53846	894.1413043	70.45432689	52.11111111	0.720006262	17.88943848	Double_negative
964	65.33333333	8.222222222	4123.97	536938.5898	2861.876667	56.22214477	169.6666667	0.887028902	15.39896843	Double_negative
978	23.22222222	3.444444444	1055.265	47045.43713	2032.02	70.92118111	52.55555556	0.849314691	11.94287304	Double_negative
999	50.22222222	21.22222222	3241.785985	213633.3981	935.7026515	59.04993617	77.44444444	0.964608879	17.7978672	Double_negative
1069	58.88888889	51.55555556	3997.711111	530570.2628	2169.227778	54.42350125	208.5555556	0.903557729	45.87077803	Double_negative
1070	25.33333333	24.44444444	2790.801887	55962.92982	569.3679245	64.23526187	65.33333333	0.942708883	24.794759	Double_negative
1107	61	21.66666667	335.3472222	464836.7915	1521.896605	54.44185111	151.7777778	0.890295778	9.122666609	Double_negative
1114	45.55555556	31.11111111	3306.801724	117275.7059	960.8943966	65.79948238	63.33333333	0.895481861	15.78802556	Double_negative
1129	83.11111111	26.33333333	6428.927632	426693.8716	2839.226974	58.81937181	163.3333333	0.8252838	24.83223635	Double_negative
1161	38.11111111	19.33333333	-797.4819079	344349.1581	1914.715461	62.75250066	153.7777778	0.785835808	15.68673961	Double_negative
1165	41.88888889	8.444444444	-770.8571429	202507.8571	993.5	62.15911858	111	0.815608153	7.260925131	Double_negative
1221	39	14.88888889	3995.25	711382.2196	4030.432836	65.20929965	177	0.783063999	8.64696027	Double_negative
1248	105.5555556	42.66666667	-1158.043333	357297.7109	1174.243333	61.80833606	148.1111111	0.95313269	15.0372841	Double_negative
1354	62.33333333	37.55555556	-3953.755515	252948.4447	816.9503676	57.66679902	131.2222222	0.979094452	23.49544275	Double_negative
1369	0	30.55555556	5014.62963	35013.03801	237.1157407	64.32237232	58.77777778	0.836778364	13.51161615	Double_negative
1461	23.11111111	26.55555556	2931.651961	83211.31098	1179.328431	69.22847294	62.33333333	0.961820113	19.39914872	Double_negative
1526	72.88888889	20.33333333	-521.1778846	392560.1063	1718.863782	57.27658728	141.7777778	0.843814569	13.44102826	Double_negative
1534	67	53.88888889	4877	245160.0976	951	67.53012109	126.6666667	0.733087908	8.334563556	Double_negative
1546	43.44444444	10.88888889	635.2647059	460010.8259	2788.849265	60.2655676	116.8888889	0.918256598	12.24060669	Double_negative
1575	74	46.77777778	948.4121622	290798.0949	2711.222973	58.53886605	180	0.723203218	11.52845594	Double_negative
1580	27.22222222	25.33333333	2851.259259	84048.84	1353.872685	72.44847652	62	0.735116716	11.12119014	Double_negative
1623	30.88888889	22.33333333	2613.638889	101861.7598	1307.532407	68.34065014	81.55555556	0.671184467	7.715241896	Double_negative
1640	28.44444444	22.77777778	2939.353261	68679.99338	944.3641304	66.70974934	64.66666667	0.80227223	19.60158822	Double_negative
1678	62.66666667	46.55555556	7335.770161	197083.2439	974.6693548	66.31228618	84.88888889	0.853329148	14.65429772	Double_negative
1701	57	16.55555556	1454.175481	53304.23276	1296.420673	53.8105881	73.33333333	0.837514402	18.70648801	Double_negative
1719	11.77777778	5.444444444	-1158.53125	71723.30102	224.7433036	63.53624125	51.11111111	0.84078043	14.43649423	Double_negative
1720	33.55555556	24.66666667	2198.941176	44709.53591	412.6470588	60.39101373	79.11111111	0.891211703	27.03561975	Double_negative
1750	35.33333333	53	-6043.802885	662814.9589	190.2115385	63.64713208	153.4444444	0.870270558	3.701071387	Double_negative
1798	101.4444444	9.888888889	1606.867647	475580.9758	2302.170588	55.38274872	202.3333333	0.739038573	3.728556061	Double_negative
1865	42.22222222	27.77777778	-3463.819277	276416.9286	1192.442771	58.4367556	181.6666667	0.945939761	9.035948451	Double_negative
1986	17.11111111	6.666666667	2147.26087	60231.26582	1047.891304	58.14516434	63.55555556	0.762443676	24.85363769	Double_negative
2018	17	13.33333333	2815.201613	135293.4163	97.36290323	65.85465391	75.77777778	0.651303981	10.70122849	Double_negative
2019	20.33333333	28.33333333	-4696.902597	587806.9577	2075.62013	63.17203706	128	0.885475578	25.0478836	Double_negative
2040	25	3.111111111	954.7990196	40429.6686	130.497549	71.14757582	50.55555556	0.879577114	15.05454567	Double_negative
2081	49.66666667	3.333333333	882.0543478	283856.7883	1913.887681	66.46985596	126.1111111	0.716313695	14.81474925	Double_negative
2105	52.11111111	1	-1639.40678	82421.33333	1559.237288	68.54581547	97.77777778	0.805544176	19.8210485	Double_negative
2110	22.33333333	14.22222222	2818.09375	11531.32394	2069.019886	56.58441547	57.55555556	0.916596442	21.15148225	Double_negative
2111	32.11111111	13	2218.567797	272799.533	1720.669492	65.60102823	157.8888889	0.565646685	5.866739224	Double_negative
2193	23.11111111	74.66666667	-6746.642287	548526.9363	790.6037234	57.63305369	180	0.680987937	2.944452452	Double_negative
2229	64.44444444	35.66666667	6898.824324	267177.2417	1370.283784	53.87011184	122.7777778	0.923074442	32.01274022	Double_negative
2315	40.22222222	29.77777778	4652.906863	55804.43787	-158.9656863	59.61152778	78.44444444	0.886592738	26.06016499	Double_negative
2321	19.77777778	55.33333333	-3277.373333	532112.3443	1221.143333	63.55704199	158.2222222	0.796967628	40.22384324	Double_negative
2329	61	14.22222222	500.3046875	213936.8911	1668.304688	54.29313807	119.2222222	0.839522045	26.13826512	Double_negative
2331	34.44444444	22	3890.291667	18577.93624	1770.972222	64.67610051	67.22222222	0.888024528	24.88452791	Double_negative
2387	22	22.77777778	3683.918367	80769.9	761.6938776	55.78210586	56.66666667	0.90136414	23.16879251	Double_negative
2390	22.66666667	21.88888889	3211.985169	34262.11692	382.7330508	56.18702327	60.33333333	0.870753208	27.54656629	Double_negative
2405	70.33333333	42.66666667	2884.8	688421.0769	3564.4	64.2232699	206.7777778	0.939858426	8.718374293	Double_negative
2448	34.22222222	30.77777778	-9363.169231	134199.4211	-230.7307692	57.91316677	105.7777778	0.866641573	30.81018541	Double_negative
2468	75.44444444	71.77777778	7013.212025	488822.0876	3219.227848	59.36984469	194.1111111	0.749533324	20.91638481	Double_negative
2495	89	44	4867.835616	473729.7073	1049.441781	59.86559954	120.6666667	0.822745796	20.53391591	Double_negative
2519	40.55555556	8.888888889	239.5673077	376422.1897	785.5096154	61.21391977	159.7777778	0.897316702	12.62992618	Double_negative
2528	25.66666667	19.66666667	2924.366667	16853.47236	294.8833333	57.2866158	63.22222222	0.982576981	20.97385922	Double_negative
2578	52.77777778	38.22222222	7565.657895	40715.12563	738.0263158	61.27643317	95.55555556	0.665993866	5.318777472	Double_negative
2622	36.11111111	4.444444444	-8452.151786	21611.9433	-644.4553571	54.51238691	73.55555556	0.872340467	15.714126	Double_negative
2624	27.44444444	26.11111111	4271.747283	64379.01656	503.7934783	58.76984877	54.55555556	0.901150812	14.02321267	Double_negative
2637	17.88888889	18.44444444	2154.318182	60696.38251	342.9318182	54.92042913	54.44444444	0.936664152	20.55827306	Double_negative
2669	66.66666667	14.33333333	710.6991279	522131.257	1979.005814	64.797511	154.8888889	0.778334564	11.2878232	Double_negative
2848	64.44444444	61.77777778	7861.119403	235246.8596	2595.563433	70.3432218	85.22222222	0.893015323	9.440131332	Double_negative
2850	38.11111111	2.777777778	-3153.441558	521399.6172	2809.178571	59.35681259	181.6666667	0.793251714	25.03660374	Double_negative
2855	21.77777778	0	763.1778846	66219.09884	345.65625	60.47210013	58.33333333	0.877269501	23.32679644	Double_negative
2856	23.44444444	93.77777778	-2892.605422	191726.5691	2049.875	54.97776246	170.4444444	0.945311763	15.16872451	Double_negative
2956	27.77777778	16.11111111	2285.921053	46584.65625	3351.078947	62.39689948	59.33333333	0.737601723	14.89424639	Double_negative
2975	51.66666667	44.11111111	5331.86194	315179.88	1406.117537	56.50775902	105.3333333	0.949567451	22.65307991	Double_negative
3025	67.11111111	24.11111111	-38.99702381	326376.3127	405.6889881	54.06481085	158.2222222	0.777288214	33.11063739	Double_negative
3209	30.33333333	25.44444444	3302.772727	12348.55263	1855.681818	68.63149018	56	0.900018606	5.728638595	Double_negative
3233	68.22222222	53.11111111	6553.77027	239207.0625	773.0135135	62.5086	93	0.926130428	27.43341466	Double_negative
3234	49.55555556	25	4939.42	323509.1139	1254.766667	61.14067051	123.5555556	0.601708585	3.447631389	Double_negative
3267	13.55555556	8.222222222	1347.425439	98547.54822	402.2938596	60.74927275	55.33333333	0.920867644	15.23275658	Double_negative
3274	86.77777778	60.88888889	7001	535839.4032	1890.4	60.95538164	148.7777778	0.924601538	15.41092178	Double_negative
3320	60.33333333	17.55555556	7281.432692	293061.4677	1642.504808	59.47132898	154.3333333	0.855444274	9.892643853	Double_negative
3382	25	17.22222222	2069.319444	43942	336.787037	56.94811131	55.11111111	0.750431953	12.45559183	Double_negative
3578	51.55555556	14.66666667	-1220.466667	253673.623	1674.4	57.24872656	115.1111111	0.899966361	29.2885208	Double_negative
3633	70.11111111	25.33333333	946.7056452	159072.3808	496.2983871	63.77438285	103.5555556	0.684756861	18.13935422	Double_negative
3676	33.22222222	8.222222222	3099.5	143700.2562	553.1875	53.6237405	123	0.802878915	7.290393233	Double_negative
3677	59.88888889	30.66666667	352.4285714	133119.1868	496.1428571	68.30437873	95.88888889	0.895052407	27.17364168	Double_negative
3695	21.55555556	65.55555556	-7.240384616	552496.7782	1556.384615	65.94267003	147	0.883131223	37.36670646	Double_negative
3730	42.55555556	25.88888889	2544.266026	620500.4103	2771.705128	60.83200384	182.1111111	0.945391064	8.88359583	Double_negative
3734	32.22222222	8.444444444	1131.721774	80221.18009	1054.604839	64.04415885	58.11111111	0.775745782	19.47359756	Double_negative
3741	33.77777778	9.777777778	281.7848837	640824.1254	1318.563953	53.68034221	187.6666667	0.93707433	18.2200568	Double_negative
3745	30.33333333	16.22222222	2825.32839	56904.59278	218.6440678	59.77115879	68.88888889	0.845128416	21.57633088	Double_negative
3753	13.77777778	3.666666667	4146.214623	16205.07895	1115.92217	57.97644119	83.33333333	0.941045497	15.18625864	Double_negative
3782	0	0	1866.193548	77369.0199	607.2016129	51.81673634	100	0.899134708	24.0143141	Double_negative
3801	32.88888889	33.33333333	4301.283582	49730.66667	2287.350746	56.86066462	72.33333333	0.95875694	17.28520507	Double_negative
3803	49.22222222	20	1533.75	506431.4159	2183.3	66.09512436	193.6666667	0.938949148	12.43695836	Double_negative
3840	32.55555556	36.55555556	6450.782258	54505.17757	88.54435484	52.70502004	63.77777778	0.952714955	18.43873572	Double_negative
3882	88	3.888888889	1619.895833	389691.303	881.7113095	55.54240072	139.7777778	0.924907521	31.91712966	Double_negative
3886	66.77777778	3.777777778	618.1196429	393487.9317	2230.153571	58.32900517	153.1111111	0.926848022	10.12667966	Double_negative
3945	88.77777778	40.22222222	3972.152778	395576.5419	1890.958333	59.39778003	189.4444444	0.839095377	9.520019128	Double_negative
4294	41.33333333	5.555555556	-1925.430147	49613.19231	1986.65625	66.37211517	99.44444444	0.879674198	14.49567551	Double_negative
4308	45.66666667	5.222222222	1516.794492	45555.34236	1177.851695	58.24793875	142.5555556	0.625063426	6.308580473	Double_negative
4337	0	0	2965.483607	12197.19417	4094.180328	60.96076432	105.5555556	0.808482187	9.979528418	Double_negative
4434	59.33333333	6.888888889	-51.78427419	202820.8095	439.1975806	71.87016902	83.55555556	0.941917094	17.42710278	Double_negative
4466	32.33333333	18.22222222	3133.413333	181554.871	1657.09	54.60220856	139	0.759416328	9.515361556	Double_negative
4498	60.33333333	55	6876.572183	152118.8102	2751.380282	64.79049303	96.88888889	0.684262479	16.86560776	Double_negative
4524	33.22222222	6.777777778	518.1265823	251782.7683	1743.987342	56.44886187	147.2222222	0.812199679	8.891822463	Double_negative
4526	0	18.22222222	2787.2	8980.503448	128.3	53.81659744	50.66666667	0.648222236	5.506980038	Double_negative
4565	27.88888889	16.33333333	2104.637931	91609	254.5344828	66.49861396	59.55555556	0.685331729	11.55592095	Double_negative
4601	100	15.22222222	5260.125	894924.7958	3879.041667	54.29574015	229.8888889	0.911258656	25.5813431	Double_negative
4617	53.44444444	42.11111111	5316.616525	31855.83088	624.1949153	60.82558503	85.66666667	0.850077881	21.43555585	Double_negative
4626	88.11111111	25.55555556	6183.90404	680931.7872	3479.914141	53.79453851	202.3333333	0.639452434	15.48405523	Double_negative
4666	34.44444444	1	-14690.68966	65316.35714	1596.989224	67.41736088	94.11111111	0.911923991	10.02179386	Double_negative
4685	40.44444444	29.77777778	3609.078431	71879.16279	1374.772059	64.5146836	65	0.761084123	27.03451514	Double_negative
4735	13.33333333	0	1238.908654	20339.22905	95.63942308	55.26594599	55.44444444	0.899520651	19.53614288	Double_negative
4818	83	7.888888889	6666.190934	462648.2292	2680.458791	59.46651853	199.5555556	0.736841766	6.709872621	Double_negative
4821	37	51.11111111	5145.296429	372515.8085	1856.239286	60.50155126	113.7777778	0.589195775	11.90131793	Double_negative
4905	38.88888889	26.22222222	4045.106383	19921.59821	1497.526596	72.66632667	54.77777778	0.85445598	11.05145624	Double_negative
4952	19.33333333	19.11111111	-4049.169355	120929.0189	125.9274194	59.31557323	114	0.817720572	8.327656276	Double_negative
4958	0	3.444444444	1620.117647	19811.14286	680.2941176	59.68177225	66.44444444	0.599060643	4.628484627	Double_negative
5037	51.22222222	41.55555556	7421.181452	91585.82828	718.8508065	67.80953879	83.66666667	0.823339977	22.64918032	Double_negative
5121	0	0	435.9481132	27531.44915	55.95518868	55.45706047	55.66666667	0.980760702	19.39002049	Double_negative
5169	38	38.66666667	4775.212963	69732.125	1539.296296	69.05807435	66.88888889	0.834651143	20.57950451	Double_negative
5261	37.33333333	28.88888889	2703.008621	130694.3158	222.2586207	69.7712495	62.33333333	0.920530125	16.99983149	Double_negative
5291	30.33333333	25.11111111	3325.029297	82174.87264	1545.283203	55.70301748	79.44444444	0.901847416	20.96282095	Double_negative
5308	0	0	1812.201613	40712.56	751.8951613	57.94797001	94.44444444	0.814562667	24.58019237	Double_negative
5409	18.22222222	16.88888889	1956.26	45219.88095	651.24	61.10991369	54.77777778	0.744759446	7.840834085	Double_negative
5414	18.88888889	4	757.04	80820.46154	286.18	65.26969347	50.88888889	0.824551038	12.6190187	Double_negative
5501	36.88888889	14.88888889	2028.275862	117196.4793	336.6637931	71.85464945	57.66666667	0.628040897	9.086683666	Double_negative
5513	28.66666667	18.66666667	-5996.604839	92275.02941	176.0080645	65.70744792	101	0.712433055	7.185711437	Double_negative
5580	52	30.77777778	2626.259615	20222.8	841.1634615	70.24223495	71.33333333	0.924530348	9.965267007	Double_negative
5633	48.11111111	13.55555556	4305.7	111853.3532	1537.5	51.80537233	104.1111111	0.919924642	19.27310817	Double_negative
5674	25	23.44444444	2850.082031	48868.38647	146.8183594	64.75256272	62.55555556	0.823818032	23.26318127	Double_negative
5679	63.88888889	29.88888889	3407.75	329635.6943	2294.633929	59.32805769	143.3333333	0.851786581	13.88411968	Double_negative
5704	58.22222222	18	3475.842857	154478.1138	3367.571429	60.69753384	165.3333333	0.701573734	23.2989708	Double_negative
5739	39.33333333	21.66666667	3783.769231	48199.11236	382.6923077	64.56031546	57.88888889	0.737777501	25.29923599	Double_negative
5799	23.44444444	18.88888889	2812.396959	37691.96502	1098.655405	59.41681566	83.11111111	0.839156799	18.02059445	Double_negative
5824	65.77777778	11.44444444	1273.037371	777188.7241	2315.007732	53.88481748	254.7777778	0.868024196	7.845756191	Double_negative
5833	11.66666667	25.22222222	3610.894737	31429.56098	967.7105263	60.46457402	66.66666667	0.954056029	5.294755458	Double_negative
5864	83.22222222	2.888888889	2051.417808	533837.9231	1217.178082	54.53910652	182.1111111	0.89613595	14.42518275	Double_negative
5894	55.11111111	5.444444444	99.14285714	515893.5316	1933.142857	53.84515766	182.7777778	0.902924836	24.75122534	Double_negative
5985	63	31.88888889	-2984.313953	501013.6286	979.2034884	61.20993252	177.4444444	0.945563478	7.060360834	Double_negative
5990	150.8888889	5.666666667	733.095	454472.1732	2518.835	54.94906902	237.1111111	0.584435132	5.930554743	Double_negative
5997	91.88888889	34.77777778	3527.035904	507053.75	2557.726064	52.89018223	191.2222222	0.954109532	26.79667028	Double_negative
6056	44.44444444	8.444444444	542.075	84792.04978	1222.95	52.81828958	140.8888889	0.874552988	10.32742334	Double_negative
6059	37.88888889	4	-14.88	209269.4089	714.4133333	56.25510839	115.5555556	0.864815155	24.44316007	Double_negative
6065	119.8888889	6.555555556	-1715.177711	819615.1095	2266.677711	62.10771596	158.8888889	0.785307598	17.76079888	Double_negative
6094	87.88888889	28.66666667	-2.790322581	223362.3256	838.3225806	53.55639746	154.4444444	0.852072434	30.38335953	Double_negative
6112	41.44444444	2.222222222	-170.7537879	452694.0651	2384.210227	60.79117798	166.8888889	0.738915068	12.50828237	Double_negative
6186	90.77777778	19.66666667	1986.271505	382845.3488	1608.56586	52.086381	182.2222222	0.870693173	18.43283683	Double_negative
6240	8.444444444	15.11111111	3698.5	20810.8	923	69.16233998	55.88888889	0.808183921	9.570622581	Double_negative
6241	26.44444444	6.111111111	583.4778226	88662.81754	105.2399194	66.81518339	59.77777778	0.855811621	18.8841154	Double_negative
6265	25.11111111	22.66666667	3028.954167	41669.49265	154.09375	52.28577488	63.44444444	0.845865847	17.74884245	Double_negative
6321	0	0	1403.719298	49914.20812	130.0964912	61.15259321	54.22222222	0.744574325	15.87915725	Double_negative
6346	33.88888889	22.88888889	2812.114754	79235.77143	674.4057377	58.69716822	78	0.913225248	12.817994	Double_negative
6443	52.33333333	2.888888889	1336.461538	122436.3119	447.5384615	61.68136923	97.55555556	0.69171596	6.613038818	Double_negative
6446	24.44444444	0	1739.273148	25855.96591	795.8194444	65.22173187	64	0.857272694	16.38548127	Double_negative
6467	53.11111111	24.77777778	4930.342857	151846.9221	1666.628571	59.61767853	109	0.934871708	20.44147074	Double_negative
6468	24.11111111	15.11111111	1789.25	58619.28981	484.7528409	66.08334898	61.66666667	0.794172286	25.02981717	Double_negative
6501	47.77777778	42	4125.669355	133015.3193	945.1754032	64.57288792	81.22222222	0.877583619	29.07288376	Double_negative
6525	38.77777778	22.66666667	3172.936475	47068.73798	887.2704918	58.21635612	74.77777778	0.87809386	7.201801753	Double_negative
6609	52.33333333	47	5730.24	199056.5059	605.2666667	54.97651692	97.88888889	0.861482127	26.46091235	Double_negative
6617	17.55555556	5.777777778	1293.4375	39228.68182	334.1306818	59.78699792	54.66666667	0.896316068	17.48270314	Double_negative
6655	34.11111111	17.66666667	2246.532407	102518.6872	271.6736111	60.58555289	70.66666667	0.877673435	18.80108816	Double_negative
6663	18.11111111	0	1499.517442	14213.46809	163.3430233	63.41728217	51.33333333	0.918795352	14.98558955	Double_negative
6721	34.66666667	1.666666667	-358.1458333	282548.2764	1296.083333	60.74246116	153	0.685383313	12.13237514	Double_negative
6757	132.5555556	70	-4858.139205	272810.3021	1134.366477	53.90221874	186.3333333	0.909948219	34.992253	Double_negative
6784	27.88888889	32	7667.674419	5404.056338	391.0697674	58.79773348	55	0.737119248	7.802393073	Double_negative
6789	84.66666667	3.333333333	393.55	290128.3218	638.74	62.74666097	111.3333333	0.928394037	17.79032608	Double_negative
6796	34.44444444	25.11111111	-4751.6875	250957.1522	191.7620968	59.95462511	124	0.847596518	30.03833607	Double_negative
6803	123.7777778	28.44444444	6929.92268	890930.0598	4098.119845	55.10474859	243.7777778	0.811304823	5.948801545	Double_negative
6814	104.1111111	41.55555556	-1259.75	352826.5	603.0285714	59.9081788	142.8888889	0.844230484	22.1730443	Double_negative
6822	55.44444444	23.66666667	-2406.945565	242590.9704	910.4516129	62.91810156	159.6666667	0.622690629	8.289122739	Double_negative
6855	49.55555556	18.33333333	3404.751453	245370.9503	1907.130814	54.81291741	172.5555556	0.862752282	5.034188089	Double_negative
6863	20	53.55555556	-24261.38194	65976.30328	-1157.444444	67.75462332	61.77777778	0.575611269	5.145269874	Double_negative
6920	17.11111111	0	974.32	55235.90123	909.365	57.79697295	58.88888889	0.908085093	21.45847774	Double_negative
6934	0	37.66666667	7365.054688	18881.05161	162.140625	57.3846808	66.33333333	0.585469963	6.436506269	Double_negative
6939	87	41.66666667	3209.833333	438447.0397	2965	61.61798215	171.2222222	0.828602976	7.942789098	Double_negative
6958	15.77777778	0	1198.650943	34858	741.2641509	57.59146703	54.88888889	0.826418801	11.18543078	Double_negative
6960	47.66666667	18.33333333	-1347.052885	169771.1415	186.9375	51.62010626	132.6666667	0.776382854	11.81897594	Double_negative
6996	88.88888889	48.88888889	3384.594758	468114.849	1706.578629	64.24210872	148.8888889	0.885609134	36.65063478	Double_negative
7049	39.55555556	41.11111111	5120.094262	42448.36893	2733.30123	60.06780761	69.77777778	0.789650506	20.44803323	Double_negative
7051	148	13.22222222	-134.775	811399.6568	367.0175	52.27326655	282.2222222	0.959063622	22.31325561	Double_negative
7123	38.77777778	3.777777778	-2550.554217	275177.1926	1253.379518	55.00904401	165.6666667	0.974919333	28.11375444	Double_negative
7135	214.8888889	68.55555556	7288.800532	834452.757	2596.406915	60.42734601	298.2222222	0.801087249	13.03221158	Double_negative
7139	20	21.44444444	3442.671053	34832.35405	-150.1754386	60.40063112	54.55555556	0.649477059	17.48192864	Double_negative
7173	23.22222222	14.88888889	1867.074074	201195.0054	-44.89351852	63.84142863	67.88888889	0.963970167	27.21661719	Double_negative
7183	19.88888889	14.22222222	2220.515625	47031.85185	-31.5546875	59.27758125	53.44444444	0.822857756	17.44222328	Double_negative
7201	28.66666667	124.2222222	-11351.44622	349622.7115	765.9127907	57.17922267	158.5555556	0.919971948	15.65134654	Double_negative
7220	63.22222222	42.33333333	6350.552734	206871.1991	1449.220703	60.63577791	76.77777778	0.816563192	25.91277537	Double_negative
7251	49.77777778	5.111111111	942.2951389	338706.9494	1061.916667	57.45271656	133	0.694501854	9.953749419	Double_negative
7284	63.77777778	32.88888889	107.625	462635.8327	1686.846154	58.78777251	229.6666667	0.949099069	5.114978101	Double_negative
7296	103.8888889	39.44444444	4455.716463	375074.114	683.9695122	66.11013375	134.4444444	0.918760641	18.05922555	Double_negative
7374	38.22222222	29.77777778	4615.125	297055.733	1154.25	67.73844708	96	0.93632907	11.30409125	Double_negative
7523	14.77777778	3	1860.12963	39645.43258	544.8796296	70.40469078	65.33333333	0.833771492	5.185596627	Double_negative
7584	79.66666667	57.22222222	5875.732353	658704.7904	728.7617647	58.51345241	149.1111111	0.952999786	35.34270081	Double_negative
7691	37.22222222	9.888888889	-2107.519231	398678.9738	990.6794872	60.29638889	115.4444444	0.878772295	33.47460777	Double_negative
7718	70.44444444	77.66666667	-9621.471154	29870.93961	1044.371154	60.35262891	115.6666667	0.608926387	4.772484013	Double_negative
7739	67	167	-51356.23162	100476.2566	1051.580882	55.41377402	118.5555556	0.580786269	4.55248959	Double_negative
7740	55.11111111	17.66666667	2875.262295	155245.8641	1337.459016	61.97708724	121.6666667	0.937999897	11.53462171	Double_negative
7766	17.88888889	9.666666667	1644.685185	32949.89888	-20.98148148	51.88061741	71.22222222	0.81458307	24.0508876	Double_negative
7795	25.88888889	40.44444444	6547.938596	45313.85714	1227.026316	64.74865489	75.11111111	0.575608333	4.623206219	Double_negative
7799	24.22222222	23.77777778	-4657.589286	38944.40741	84.11607143	66.81998973	80.33333333	0.728107006	19.54118818	Double_negative
7803	28.22222222	17.44444444	-2080.933333	13861.78344	17.33333333	55.41260114	50.66666667	0.920801724	18.95876642	Double_negative
7882	81.88888889	24.66666667	-1634.282197	212821.1429	810.8768939	57.99944642	142.4444444	0.922578341	15.79969616	Double_negative
7895	88.66666667	42.66666667	4151.587209	994292.7823	2308.075581	55.38869274	280.7777778	0.850336508	16.38673106	Double_negative
7935	15.55555556	6.333333333	-9808.360577	18562.03313	-636.5264423	58.99339363	57.44444444	0.804601854	9.198090535	Double_negative
7955	32.88888889	6	631.2258065	60673.76471	583.3064516	59.2644104	77.44444444	0.743926222	21.9256783	Double_negative
7983	82	6.555555556	1455.633929	456993.1459	1163.361607	59.70868431	156	0.804998192	10.99245816	Double_negative
8034	33.66666667	12	3244.95	607762.8571	1711.417857	58.95424358	242.3333333	0.751573324	8.885473407	Double_negative
8070	60.88888889	41.66666667	-3549.457447	767640.5	1380.510638	55.37078091	214.8888889	0.865661053	20.52820423	Double_negative
8154	55.33333333	7.555555556	354.6384615	233373.4977	806.1692308	63.48209607	108.2222222	0.82377664	19.11210806	Double_negative
8178	33.66666667	25.44444444	-3824.346154	306686.5528	1409.782051	60.05241521	158.8888889	0.915906765	21.4186287	Double_negative
8184	38	26.44444444	5432.625	32678.72973	3262	54.21605876	71.33333333	0.785930951	7.116280937	Double_negative
8223	55.11111111	4.333333333	-156.6677632	537090.5781	322.7302632	51.83922967	160.5555556	0.68267163	9.139800486	Double_negative
8227	165.4444444	100.3333333	-1020.879121	755368.9365	1664.43956	65.7468971	214	0.878780195	23.74944933	Double_negative
8259	50	28.88888889	4163.05	129083.9267	482.3678571	57.33837122	108.1111111	0.884818217	31.59053857	Double_negative
8283	55.22222222	32.22222222	4213.947443	492433.425	1182.742898	54.19908783	187.3333333	0.893471043	10.39061995	Double_negative
8340	84.22222222	29.66666667	764.0704225	436953.3389	2077.380282	57.13081211	156.4444444	0.718798467	16.78457275	Double_negative
8368	30	18	2838.603846	76513.83796	200.4423077	61.46910656	67.66666667	0.870658992	14.13849064	Double_negative
8408	76.22222222	53.88888889	3706.37037	320531.4776	3577.111111	65.57220033	159.3333333	0.897576982	11.93860577	Double_negative
8413	89.88888889	55	7.575949367	275453.3447	671.693038	60.18525685	131.7777778	0.885489854	17.93572619	Double_negative
8445	75.77777778	10.33333333	-4556.5	59563.44444	-328.2714286	63.95105832	121	0.919449937	36.9900276	Double_negative
8453	20.77777778	19.11111111	2304.157895	78882.00524	176.1052632	66.27026457	53.33333333	0.962391251	22.34146507	Double_negative
8454	123.6666667	13.66666667	3803.037791	811537.5882	1331.802326	56.75603894	210.8888889	0.783975707	15.40321926	Double_negative
8459	120.5555556	33.88888889	2035.578526	403901.4514	-9.022435897	58.19639085	195.6666667	0.761316839	11.37170493	Double_negative
8470	36.11111111	17.88888889	-2007.958882	247201.7335	296.9194079	64.22745526	109.1111111	0.874052528	25.92652181	Double_negative
8487	30.88888889	7.777777778	720.7735849	62242.12903	923.0943396	60.94046846	94	0.678906738	11.55271949	Double_negative
8565	19.55555556	7.888888889	1717.092593	27610.81215	239.9791667	56.82492778	58.11111111	0.895440822	21.14120173	Double_negative
8770	37.66666667	0	-1364.827778	22311.175	-17.86666667	57.21001517	85.55555556	0.892147704	8.642169388	Double_negative
8880	24.66666667	7.333333333	6998.705882	61048.80702	1412.727941	62.33385989	105.7777778	0.719363818	16.58516528	Double_negative
8882	43.33333333	20	3348.294872	223976.4109	506.974359	52.21513155	90.44444444	0.932277268	21.84437464	Double_negative
8891	20.88888889	13.88888889	1782.691176	40252.96774	607.4166667	60.6009885	63.55555556	0.913645928	26.43951784	Double_negative
8893	16.33333333	3.888888889	1326.836538	25897.575	1844.788462	54.81328969	57.11111111	0.640272037	10.26815978	Double_negative
9078	77.66666667	85.55555556	7870.654891	563104.3081	1763.39538	52.09502902	160.8888889	0.855992409	35.72264512	Double_negative
9091	54.11111111	45.55555556	3275.560976	430466.9455	2194.978659	64.77361091	149	0.799765366	8.328520433	Double_negative
9107	0	39.77777778	7738.363372	8601.728477	253.0784884	61.16905821	62.55555556	0.925549693	23.45605336	Double_negative
9118	98.22222222	2.222222222	-5640.396341	691662.855	1129.280488	57.72836528	173.3333333	0.865326377	18.73012223	Double_negative
9236	32.22222222	58.22222222	-4599.794776	223075.6092	-415.1679104	62.47240514	115.6666667	0.836303378	24.59529353	Double_negative
9242	0	0	1275.386792	19740.17151	-55.15330189	66.11896588	63.22222222	0.699594544	14.59665481	Double_negative
9281	48	25.22222222	2773.1875	189362.0943	511.7265625	66.34178692	91.66666667	0.807474444	29.06872805	Double_negative
9289	37.66666667	29.55555556	5459.416667	13100.05	2793.416667	61.47542426	67.11111111	0.719278521	13.32721027	Double_negative
9406	28.33333333	37.66666667	-11817.54787	23068.54747	-691.2819149	65.96763615	61.66666667	0.70426467	14.60842179	Double_negative
9420	72.77777778	8.333333333	1897.631356	503094.1728	2252.59322	65.02738023	142.2222222	0.9794851	33.66714087	Double_negative
9436	78.66666667	14.77777778	2022.148256	945488.695	2340.741279	54.52373718	220.2222222	0.816375074	9.920665958	Double_negative
9473	34.44444444	28.77777778	-2862.335938	456967.9907	2405.109375	60.4688701	131	0.714181527	11.46600173	Double_negative
9491	35.55555556	31.55555556	4341.409836	150434	543.2622951	52.68116179	77.77777778	0.903455229	21.87847539	Double_negative
9519	37.11111111	20.44444444	-1226.155797	458707.71	1210.576087	52.25483629	188.7777778	0.907437337	14.22438727	Double_negative
9566	95.88888889	32.22222222	3401.915663	587951.0809	2141.186747	52.51835548	213.5555556	0.827074659	7.614304408	Double_negative
9650	16.44444444	0	235.065678	16874.01036	19.17161017	52.30104965	58.44444444	0.930678201	18.60894731	Double_negative
9658	114.5555556	17.33333333	5054.774725	833800.8997	2019.697802	59.80749429	200.4444444	0.780009328	9.280162775	Double_negative
9669	27.44444444	5.333333333	1046.428571	18406.84	240.6666667	66.78345551	53.22222222	0.911477248	18.94117281	Double_negative
9683	15.77777778	1.333333333	702.1442308	17900.33333	-95.36538462	55.73800255	52.88888889	0.891409068	16.15545359	Double_negative
9740	0	0	680.0625	9234.145161	287.0625	61.81003827	65.66666667	0.859718478	25.28487098	Double_negative
9786	29.22222222	18.22222222	1994.083333	56815.84239	388.7777778	61.73343117	61.11111111	0.868440507	22.45584467	Double_negative
9881	15.33333333	4.444444444	-8491.908163	14913.7454	-642.1326531	62.65567756	54.55555556	0.810261312	5.829858978	Double_negative
9944	79	49	6213.349638	357556.0408	3250.389493	58.8025672	102.8888889	0.803041176	20.33562773	Double_negative
9959	29.22222222	27.77777778	3680.520161	59886.79602	460.0322581	58.32423436	69.33333333	0.925347733	22.20183425	Double_negative
10189	63.88888889	47.33333333	7734.212662	174317.5152	1802.082792	54.16649362	106.4444444	0.964610491	29.58030122	Double_negative
10208	60.66666667	5.222222222	3082.844156	336798.7043	1651.987013	55.19139962	139.6666667	0.880444895	10.58527057	Double_negative
10221	11.66666667	1.333333333	68.08846154	118128.1995	79.65	58.7829674	78.77777778	0.864369245	28.16681064	Double_negative
10227	62.77777778	16.44444444	2956.288462	348591.7231	2056.846154	63.98354364	188	0.829011993	6.98154232	Double_negative
10262	71	16.11111111	1964.733871	284417.9107	529.9637097	56.05450465	109.3333333	0.939528016	17.81899566	Double_negative
10372	30.66666667	9.333333333	4437.132813	35663.81991	380.359375	57.8026943	82.55555556	0.785391518	6.546166572	Double_negative
10442	0	7.666666667	1066.021739	10659.6	451	62.56821796	55.55555556	0.670674608	13.13157757	Double_negative
10445	24.11111111	10.88888889	354.7207792	305352.1822	1014.558442	59.32477965	128.8888889	0.698486435	9.372575211	Double_negative
10509	34.11111111	21.77777778	2983.160714	242305.6114	1723.7625	64.75513305	78.77777778	0.857783343	20.32806637	Double_negative
10514	35	25	3551.430147	84063.181	734.7205882	63.99090007	80.77777778	0.903872196	21.42162409	Double_negative
10547	45.11111111	26.44444444	-1470.902778	344122.1851	1285.125	55.339909	124.7777778	0.881304248	16.39113442	Double_negative
10580	32.44444444	19.66666667	2660	41183.67089	625.5652174	56.65267318	56.88888889	0.894860889	23.71594295	Double_negative
10611	56.88888889	47.44444444	6636.820565	188427.9928	683.0927419	67.21192691	96	0.787675258	12.70077526	Double_negative
10642	45.44444444	33.44444444	-5889.796296	276708.7443	-205.2430556	68.68708369	119.3333333	0.802100043	11.59096204	Double_negative
10648	54.77777778	1	1703.762097	194321.3276	-159.8991935	60.06243912	148.8888889	0.874525421	4.014798095	Double_negative
10655	38	16.33333333	794.1270492	386277.6995	1610.069672	57.12336154	132.5555556	0.866550682	19.49850005	Double_negative
10661	23.88888889	11.88888889	2078.212264	58369.35429	387.509434	67.57040463	56.77777778	0.765357468	21.95310833	Double_negative
10667	42	24.55555556	3664.807692	145623.6409	351.5884615	54.72947997	89.33333333	0.947019286	23.02044015	Double_negative
10681	45.88888889	30.66666667	6220.223077	57165.37838	799.9961538	57.88039839	91.55555556	0.792143924	20.17254998	Double_negative
10698	49.11111111	27.11111111	805.6666667	261304.4303	291.0833333	55.43332342	120.3333333	0.837347555	18.08868479	Double_negative
10765	61.22222222	1.555555556	-8790.601563	885967.1258	2409.223958	60.58436207	246.8888889	0.770174622	10.09657865	Double_negative
10766	0	33.33333333	4707.75	94526.87783	543.5	65.33853868	97.66666667	0.928823162	17.0505458	Double_negative
10837	91.11111111	44.66666667	5233.265385	246772.2404	2362.171154	60.14686476	103.4444444	0.82937068	32.50691981	Double_negative
10872	36.77777778	25.11111111	3218.077206	164586.8	259.1066176	58.66872407	68.33333333	0.972735621	25.51531846	Double_negative
10879	32.33333333	20	3125.59058	110472.7717	399.9130435	55.27696032	75.66666667	0.993519594	15.2777197	Double_negative
10926	34.55555556	15.33333333	1177.670455	11873.5137	3103.78125	63.14730153	59	0.929700325	22.72301929	Double_negative
10951	40.22222222	32.55555556	4218.084615	107535.4431	-78.47307692	62.2444645	68	0.828222282	17.19172026	Double_negative
10989	40.77777778	30.77777778	-3664.678571	480539	842.6428571	58.88082822	122.2222222	0.678089048	22.74475931	Double_negative
11005	23.66666667	10.55555556	2448.277778	82407.0884	559.6203704	58.41871198	83.22222222	0.83601407	14.99002375	Double_negative
11015	13.55555556	11.44444444	1798.569712	25080.83529	146.2908654	56.62885618	59.66666667	0.752432838	19.68494891	Double_negative
11036	28.88888889	15.22222222	-747.9528986	249283.4248	2009.507246	51.90292048	157.5555556	0.798411006	9.712537571	Double_negative
11066	72.55555556	38	-2802.703358	168378.1781	445.8936567	65.31820881	90.55555556	0.889585596	24.94731545	Double_negative
11092	27.77777778	29.44444444	4315.8	27268.71429	1333.6	60.05958567	55.44444444	0.78514351	7.540878185	Double_negative
11145	17.88888889	14.55555556	2440.03125	13736.55109	200.00625	53.61886775	56.55555556	0.800459508	17.78326942	Double_negative
11163	35.22222222	14.11111111	1915.838115	25112.00485	1544.288934	54.31969934	61	0.876508937	19.00177376	Double_negative
11164	20	5.888888889	1247.053977	15307.08503	231.4517045	57.08362464	51.22222222	0.904408941	16.55987986	Double_negative
11204	107	6.444444444	321.3269231	605819.7786	744.0576923	59.88401258	196.6666667	0.62107991	6.432467552	Double_negative
11270	37.22222222	1.333333333	458.0642857	520529.1447	1965.1	63.86046612	135	0.84825448	7.07044795	Double_negative
11297	17.66666667	6.666666667	1666.838362	46236.08654	330.4590517	56.8121665	56.66666667	0.704900436	19.78369568	Double_negative
[truncated: 1,371 more rows]
