# Supplementary material for: Induction of apoptosis by double-stranded RNA was present in the last common ancestor of cnidarian and bilaterian animals
Source: PLoS Pathog. 2024 Jul 16;20(7):e1012320. doi: 10.1371/journal.ppat.1012320 (PMC11251625; doi:10.1371/journal.ppat.1012320)
Supplement: S6 Table — (CSV) [file ppat.1012320.s017.csv]

#MFI in CHX versus DMSO treated cells. 48 hours incubation. Figure S2B.
DMSO	CHX
200	249
214	258
206	250
#MFI in MMC versus DMSO treated cells. 48 hours incubation. Figure S2D.
DMSO	MMC
129	920
148	974
96.4	677
#MFI in MMC versus DMSO treated animals. 48 hours incubation. Figure S2F.
DMSO	MMC
99.8	251
110	206
105	224
116	276
#cT values of HKG (house keeping gene, gene model: NVE5273) and RLRs obtained from animals injected with poly(I:C) or NaCl. Figure S2G.
Treatment	HKG	RLRa	RLRb
NaCl	21.982	24.769	22.942
NaCl	21.884	24.444	22.973
NaCl	21.646	24.541	22.746
Poly(I:C)	21.96	22.44	20.124
Poly(I:C)	21.872	22.457	20.192
Poly(I:C)	21.923	22.279	20.389
#cT values of HKG (house keeping gene, gene model: NVE5273) and RLRs obtained from animals incubated with poly(I:C) or NaCl. Figure S2H.
Treatment	HKG	RLRa	RLRb
NaCl	21.919	26.41	26.091
NaCl	22.009	26.284	26.237
NaCl	22.085	26.508	26.275
Poly(I:C)	21.104	25.875	25.931
Poly(I:C)	21.031	25.776	25.154
Poly(I:C)	21.101	25.816	25.097
#Transfection efficiency. Figure S5C.
pIC	pIC-rhodamine
0.1	28.6
0.057	34.3
0.036	44.2
# Caspase 3 activity (a.u.) in MMC versus DMSO treated animals. 24 hours incubation. Figure S6A.
DMSO	MMC
0.1055	0.1985
0.0925	0.2315
0.1405	0.247
# Caspase 3 activity (a.u.) in MMC versus DMSO treated animals. 48 hours incubation. Figure S6B.
DMSO	MMC
0.128	0.3815
0.146	0.3625
0.144	0.4035
