# Supplementary material for: Induction of apoptosis by double-stranded RNA was present in the last common ancestor of cnidarian and bilaterian animals
Source: PLoS Pathog. 2024 Jul 16;20(7):e1012320. doi: 10.1371/journal.ppat.1012320 (PMC11251625; doi:10.1371/journal.ppat.1012320)
Supplement: S7 Table — (XLSX) [file ppat.1012320.s018.xlsx]

## Sheet: Sheet1
# Median fluorescence Intensity (MFI) Figure 3C
Mock	poly(I:C)
1078	1789
1150	1451
988	1376
# % of sytox-blue/apotracker-green positive cells Figure 3D
Mock	poly(I:C)
24.1	33.8
26.9	33.2
29.9	40.3
# % sytox-blue positive/ apotracker-green negative cells Figure 3E
Mock	poly(I:C)
19.9	16.3
13.2	11.4
13.6	12.2
# Median fluorescence Intensity (MFI) Figure 3G
Negative	Positive
1327	3839
1230	3511
1268	3462
#Caspase activity assay. Absorbance at 400nm in arbitrarty units. Figure 3A-C.
Type	6h	24h	48h
NaCl	0.0095	0.017	0.042
NaCl	0.028	0.01225	0.056
NaCl	0.0155	0.0155	0.048
pIC	0.0155	0.0255	0.058
pIC	0.0255	0.03	0.0685
pIC	0.0085	0.0275	0.095
# Absorbance relative to NaCl. Figure 4D
Time	Normalized absorbance (relative to NaCl)
6	1.63
6	0.91
6	0.548
24	1.5
24	2.44
24	1.77
48	1.38
48	1.22
48	1.97
